# Supplementary material for: Epigenetic profiling reveals key super-enhancer networks driving oncogenesis in HPV-positive HNSCC
Source: iScience. 2025 Oct 30;28(11):113911. doi: 10.1016/j.isci.2025.113911 (PMC12664489; doi:10.1016/j.isci.2025.113911)
Supplement: Table S1. List of super-enhancer regions detected by LILY, related to STAR Methods — This table lists the super-enhancer regions identified using the LILY algorithm, specialized for detecting large clusters of enhancer elements with high transcriptional activity. [file mmc2.xlsx]

## Sheet: Sheet1
Supplementary Table 1. List of super-enhancers regions detected by LILY
Description: This table provides a list of super-enhancer regions detected in the study using the LILY algorithm, which is specialized for identifying large clusters of enhancer elements with high transcriptional activity.
	seqnames	start	end	width	strand	name	score	sample_type
1	chr2	197978950	198173020	194071	*	SE	64402	UPPP
2	chr10	63692900	63856101	163202	*	SE	55975	UPPP
3	chr2	197005150	197156801	151652	*	SE	51448	UPPP
4	chr13	99905150	100040151	135002	*	SE	46430	UPPP
5	chr10	126290050	126445951	155902	*	SE	44815	UPPP
6	chr1	198566000	198680251	114252	*	SE	44236	UPPP
7	chr6	143112400	143269601	157202	*	SE	44124	UPPP
8	chr14	22942950	23040451	97502	*	SE	43567	UPPP
9	chr5	118606917	118747801	140885	*	SE	41435	UPPP
10	chr3	151955450	152129851	174402	*	SE	41232	UPPP
11	chr1	27728350	27959226	230877	*	SE	40623	UPPP
12	chr12	9787550	9922501	134952	*	SE	40141	UPPP
13	chr9	134496650	134620101	123452	*	SE	39141	UPPP
14	chr5	131723150	131837251	114102	*	SE	38703	UPPP
15	chr9	132694300	132809001	114702	*	SE	36845	UPPP
16	chr3	30644250	30735051	90802	*	SE	36842	UPPP
17	chr2	68941500	69061251	119752	*	SE	34965	UPPP
18	chr11	128322750	128398751	76002	*	SE	33950	UPPP
19	chr7	130575900	130720551	144652	*	SE	32673	UPPP
20	chr2	70294750	70371051	76302	*	SE	32656	UPPP
21	chr17	37897150	38017940	120791	*	SE	32212	UPPP
22	chr3	71029800	71191701	161902	*	SE	31782	UPPP
23	chr17	57828850	57936001	107152	*	SE	31437	UPPP
24	chr17	75378250	75468823	90574	*	SE	31384	UPPP
25	chr10	22882250	23001002	118753	*	SE	31121	UPPP
26	chr17	76691950	76787251	95302	*	SE	31112	UPPP
27	chr7	104577650	104696801	119152	*	SE	30134	UPPP
28	chr6	112031800	112173801	142002	*	SE	29451	UPPP
29	chr15	86156500	86277751	121252	*	SE	29174	UPPP
30	chr14	61886700	62004151	117452	*	SE	28407	UPPP
31	chr7	43625191	43719701	94511	*	SE	27846	UPPP
32	chr15	93422700	93485201	62502	*	SE	27584	UPPP
33	chr2	106343150	106451551	108402	*	SE	27231	UPPP
34	chr4	40185500	40258651	73152	*	SE	27212	UPPP
35	chr1	226820250	226923951	103702	*	SE	26841	UPPP
36	chr14	91778050	91881632	103583	*	SE	26513	UPPP
37	chr14	70080809	70184201	103393	*	SE	26379	UPPP
38	chr22	36716500	36781562	65063	*	SE	26037	UPPP
39	chr3	186703250	186787051	83802	*	SE	25490	UPPP
40	chr9	123630950	123699701	68752	*	SE	24963	UPPP
41	chr1	203236650	203308451	71802	*	SE	24809	UPPP
42	chr13	41535100	41596701	61602	*	SE	24665	UPPP
43	chr20	37436847	37522951	86105	*	SE	24412	UPPP
44	chr9	92015750	92117451	101702	*	SE	24168	UPPP
45	chr20	52193950	52277451	83502	*	SE	24013	UPPP
46	chr5	39144000	39217166	73167	*	SE	23269	UPPP
47	chr11	65171050	65223051	52002	*	SE	23244	UPPP
48	chr11	118739150	118802201	63052	*	SE	23239	UPPP
49	chr18	9082600	9149151	66552	*	SE	22764	UPPP
50	chr15	67361150	67445201	84052	*	SE	22546	UPPP
51	chr14	99649900	99735321	85422	*	SE	22384	UPPP
52	chr12	14514500	14572601	58102	*	SE	22364	UPPP
53	chr14	61791014	61871801	80788	*	SE	22217	UPPP
54	chr1	40842804	40873801	30998	*	SE	21538	UPPP
55	chr14	102278639	102345651	67013	*	SE	21535	UPPP
56	chr5	130586050	130659451	73402	*	SE	21515	UPPP
57	chr7	50410650	50484301	73652	*	SE	21501	UPPP
58	chr18	74763700	74842273	78574	*	SE	21416	UPPP
59	chr2	54778600	54844601	66002	*	SE	21328	UPPP
60	chr11	65236000	65290046	54047	*	SE	21072	UPPP
61	chr2	158260050	158310251	50202	*	SE	20840	UPPP
62	chr14	68697950	68780401	82452	*	SE	20838	UPPP
63	chr12	92524050	92582001	57952	*	SE	20781	UPPP
64	chr18	60804800	60903001	98202	*	SE	20597	UPPP
65	chr11	67164250	67234230	69981	*	SE	20537	UPPP
66	chr11	95921600	96007151	85552	*	SE	20418	UPPP
67	chr14	50394150	50471401	77252	*	SE	20418	UPPP
68	chr17	65384850	65474601	89752	*	SE	20316	UPPP
69	chr4	185297550	185399101	101552	*	SE	20151	UPPP
70	chr16	67510700	67603301	92602	*	SE	19969	UPPP
71	chr6	53136900	53226001	89102	*	SE	19879	UPPP
72	chr1	23875750	23958351	82602	*	SE	19847	UPPP
73	chr11	9688250	9777338	89089	*	SE	19777	UPPP
74	chr2	175437450	175496806	59357	*	SE	19541	UPPP
75	chr1	160576450	160655951	79502	*	SE	19540	UPPP
76	chr1	66795050	66848051	53002	*	SE	19512	UPPP
77	chr11	35162916	35218201	55286	*	SE	19405	UPPP
78	chr17	28008100	28089351	81252	*	SE	19286	UPPP
79	chr14	74189000	74258351	69352	*	SE	19263	UPPP
80	chr10	112579750	112662901	83152	*	SE	19099	UPPP
81	chr15	91068850	91163401	94552	*	SE	19047	UPPP
82	chr19	2032650	2093768	61119	*	SE	19008	UPPP
83	chr2	43355250	43424901	69652	*	SE	18894	UPPP
84	chr14	69238750	69289101	50352	*	SE	18812	UPPP
85	chr16	81808000	81877601	69602	*	SE	18812	UPPP
86	chr2	134974200	135057301	83102	*	SE	18746	UPPP
87	chr1	19699600	19809565	109966	*	SE	18455	UPPP
88	chr12	65006792	65091351	84560	*	SE	18338	UPPP
89	chr1	204408400	204494601	86202	*	SE	18051	UPPP
90	chrX	12965600	13032601	67002	*	SE	18022	UPPP
91	chr3	141085500	141140101	54602	*	SE	17990	UPPP
92	chr20	49113650	49187001	73352	*	SE	17710	UPPP
93	chr5	130689700	130733051	43352	*	SE	17694	UPPP
94	chr10	73471850	73530836	58987	*	SE	17680	UPPP
95	chr10	26719500	26779051	59552	*	SE	17448	UPPP
96	chr8	27206450	27264651	58202	*	SE	17398	UPPP
97	chr12	12851621	12890051	38431	*	SE	17337	UPPP
98	chr7	50341100	50370551	29452	*	SE	17168	UPPP
99	chr6	2845100	2901044	55945	*	SE	17125	UPPP
100	chr6	32554250	32610801	56552	*	SE	17070	UPPP
101	chr9	117111150	117160701	49552	*	SE	17041	UPPP
102	chr22	46431300	46484422	53123	*	SE	16912	UPPP
103	chr2	89128550	89166051	37502	*	SE	16786	UPPP
104	chr6	26160848	26207651	46804	*	SE	16706	UPPP
105	chr1	27018250	27087051	68802	*	SE	16577	UPPP
106	chr15	93341213	93393001	51789	*	SE	16576	UPPP
107	chr1	111722050	111767779	45730	*	SE	16148	UPPP
108	chr18	2952300	2984551	32252	*	SE	16090	UPPP
109	chr2	231273950	231339001	65052	*	SE	15949	UPPP
110	chr4	154389997	154457351	67355	*	SE	15877	UPPP
111	chr10	14585300	14647051	61752	*	SE	15869	UPPP
112	chr16	28147350	28219801	72452	*	SE	15864	UPPP
113	chr11	65834850	65900001	65152	*	SE	15846	UPPP
114	chr14	95928350	95993651	65302	*	SE	15745	UPPP
115	chr6	159192750	159246401	53652	*	SE	15656	UPPP
116	chr2	201985886	202024151	38266	*	SE	15390	UPPP
117	chr4	90176700	90240001	63302	*	SE	15055	UPPP
118	chr14	65748500	65826701	78202	*	SE	15036	UPPP
119	chr5	150570050	150618701	48652	*	SE	14985	UPPP
120	chr8	29924500	29964801	40302	*	SE	14875	UPPP
121	chr1	32375900	32423951	48052	*	SE	14861	UPPP
122	chr3	46967750	47032501	64752	*	SE	14820	UPPP
123	chr1	150532650	150555151	22502	*	SE	14804	UPPP
124	chr15	81567850	81610301	42452	*	SE	14787	UPPP
125	chr3	32435662	32482801	47140	*	SE	14775	UPPP
126	chr15	75063900	75099651	35752	*	SE	14728	UPPP
127	chr1	167570600	167651201	80602	*	SE	14726	UPPP
128	chr11	60788600	60877451	88852	*	SE	14675	UPPP
129	chr2	225783150	225850401	67252	*	SE	14654	UPPP
130	chr19	18389600	18430751	41152	*	SE	14607	UPPP
131	chr6	149787000	149841351	54352	*	SE	14521	UPPP
132	chr5	133414750	133486701	71952	*	SE	14496	UPPP
133	chr12	6533600	6574301	40702	*	SE	14374	UPPP
134	chr17	73307550	73362151	54602	*	SE	14267	UPPP
135	chr9	114745500	114839201	93702	*	SE	14211	UPPP
136	chr16	11758850	11834147	75298	*	SE	14172	UPPP
137	chr8	38761252	38822351	61100	*	SE	14147	UPPP
138	chr12	110971950	111047501	75552	*	SE	14035	UPPP
139	chr10	82216537	82266101	49565	*	SE	14002	UPPP
140	chr6	167501300	167554701	53402	*	SE	13979	UPPP
141	chr15	31621650	31662101	40452	*	SE	13975	UPPP
142	chr10	104370500	104435151	64652	*	SE	13921	UPPP
143	chr11	82743600	82791701	48102	*	SE	13911	UPPP
144	chr7	55576600	55637699	61100	*	SE	13910	UPPP
145	chr12	122216750	122249851	33102	*	SE	13821	UPPP
146	chr11	64615050	64653451	38402	*	SE	13797	UPPP
147	chr15	78323050	78367493	44444	*	SE	13754	UPPP
148	chr15	63765900	63809901	44002	*	SE	13741	UPPP
149	chr15	89167026	89199951	32926	*	SE	13724	UPPP
150	chr1	160396950	160464251	67302	*	SE	13615	UPPP
151	chr19	12888934	12907401	18468	*	SE	13614	UPPP
152	chr3	42053400	42135951	82552	*	SE	13596	UPPP
153	chr1	12191650	12245151	53502	*	SE	13580	UPPP
154	chr4	143272700	143338301	65602	*	SE	13445	UPPP
155	chr1	22363650	22443251	79602	*	SE	13420	UPPP
156	chr6	31517852	31564601	46750	*	SE	13383	UPPP
157	chr22	42220400	42284651	64252	*	SE	13361	UPPP
158	chr7	44648850	44685701	36852	*	SE	13323	UPPP
159	chr1	203598427	203667001	68575	*	SE	13307	UPPP
160	chr21	34604730	34673951	69222	*	SE	13290	UPPP
161	chr16	57008650	57050301	41652	*	SE	13247	UPPP
162	chr11	65307350	65357151	49802	*	SE	13202	UPPP
163	chr1	169618100	169675496	57397	*	SE	13167	UPPP
164	chr19	1069673	1136601	66929	*	SE	13133	UPPP
165	chr2	64859350	64906301	46952	*	SE	13099	UPPP
166	chr17	40464650	40537904	73255	*	SE	13014	UPPP
167	chr9	100836900	100885251	48352	*	SE	12991	UPPP
168	chr12	48194750	48228651	33902	*	SE	12910	UPPP
169	chr12	46570150	46623501	53352	*	SE	12872	UPPP
170	chr19	39140826	39190001	49176	*	SE	12871	UPPP
171	chr1	206714250	206765151	50902	*	SE	12845	UPPP
172	chrX	118769600	118824832	55233	*	SE	12825	UPPP
173	chr21	34722150	34783751	61602	*	SE	12823	UPPP
174	chr1	93395800	93457201	61402	*	SE	12741	UPPP
175	chr12	11875000	11933501	58502	*	SE	12727	UPPP
176	chr1	160508500	160553901	45402	*	SE	12708	UPPP
177	chr17	47790450	47839017	48568	*	SE	12649	UPPP
178	chr17	76112200	76170901	58702	*	SE	12641	UPPP
179	chr1	8433900	8500001	66102	*	SE	12588	UPPP
180	chr17	66201300	66252821	51522	*	SE	12562	UPPP
181	chr9	130718300	130754201	35902	*	SE	12557	UPPP
182	chr8	95940950	96001901	60952	*	SE	12546	UPPP
183	chr14	100524200	100572451	48252	*	SE	12521	UPPP
184	chr3	71464550	71508751	44202	*	SE	12516	UPPP
185	chr9	114655950	114709401	53452	*	SE	12462	UPPP
186	chr19	14465600	14496851	31252	*	SE	12457	UPPP
187	chr14	106148050	106177301	29252	*	SE	12432	UPPP
188	chr12	47584900	47632051	47152	*	SE	12400	UPPP
189	chr2	42324100	42364001	39902	*	SE	12397	UPPP
190	chr19	10838050	10908151	70102	*	SE	12392	UPPP
191	chr22	30688600	30727901	39302	*	SE	12381	UPPP
192	chr11	108085700	108122801	37102	*	SE	12298	UPPP
193	chr1	145427550	145459801	32252	*	SE	12287	UPPP
194	chr9	33117200	33164855	47656	*	SE	12251	UPPP
195	chr19	13943900	13973101	29202	*	SE	12246	UPPP
196	chr3	10215050	10268551	53502	*	SE	12213	UPPP
197	chr12	47742400	47793501	51102	*	SE	12168	UPPP
198	chr6	24906000	24957251	51252	*	SE	12166	UPPP
199	chr11	128566312	128609801	43490	*	SE	12138	UPPP
200	chr14	62164618	62218051	53434	*	SE	12100	UPPP
201	chr20	30251500	30308155	56656	*	SE	12098	UPPP
202	chr12	12617200	12659651	42452	*	SE	12097	UPPP
203	chr14	68826000	68877751	51752	*	SE	12096	UPPP
204	chr1	154372800	154417851	45052	*	SE	12096	UPPP
205	chr21	45555993	45595451	39459	*	SE	12091	UPPP
206	chr1	155913979	155955051	41073	*	SE	12053	UPPP
207	chr17	63009550	63059901	50352	*	SE	12048	UPPP
208	chr1	156450650	156479151	28502	*	SE	12037	UPPP
209	chr7	102051150	102086351	35202	*	SE	12012	UPPP
210	chr9	132624800	132674251	49452	*	SE	12009	UPPP
211	chr3	151910000	151939701	29702	*	SE	11993	UPPP
212	chrX	78393800	78438751	44952	*	SE	11969	UPPP
213	chr3	114004600	114055201	50602	*	SE	11963	UPPP
214	chr9	135987800	136022087	34288	*	SE	11872	UPPP
215	chr5	79473500	79548101	74602	*	SE	11825	UPPP
216	chr3	52275683	52319334	43652	*	SE	11811	UPPP
217	chr1	112134300	112173351	39052	*	SE	11808	UPPP
218	chr8	101270500	101335251	64752	*	SE	11802	UPPP
219	chr5	42989250	43021901	32652	*	SE	11771	UPPP
220	chr2	30445700	30490601	44902	*	SE	11708	UPPP
221	chr14	106028850	106057651	28802	*	SE	11688	UPPP
222	chr11	3850950	3899651	48702	*	SE	11650	UPPP
223	chr2	37842200	37896825	54626	*	SE	11636	UPPP
224	chr9	112858550	112914751	56202	*	SE	11632	UPPP
225	chr3	5220150	5252601	32452	*	SE	11607	UPPP
226	chr17	38243200	38293751	50552	*	SE	11576	UPPP
227	chr7	105698600	105755951	57352	*	SE	11571	UPPP
228	chr18	12836250	12887701	51452	*	SE	11554	UPPP
229	chr10	11186600	11223001	36402	*	SE	11498	UPPP
230	chr11	72745850	72817451	71602	*	SE	11497	UPPP
231	chr8	96141500	96189101	47602	*	SE	11431	UPPP
232	chr6	32803700	32835301	31602	*	SE	11412	UPPP
233	chr6	30459682	30511001	51320	*	SE	11409	UPPP
234	chr7	142491850	142510651	18802	*	SE	11367	UPPP
235	chr2	136878600	136898551	19952	*	SE	11360	UPPP
236	chr16	15726000	15776251	50252	*	SE	11280	UPPP
237	chr1	40499950	40538951	39002	*	SE	11241	UPPP
238	chr6	42737650	42760451	22802	*	SE	11198	UPPP
239	chr19	45225450	45272051	46602	*	SE	11193	UPPP
240	chr8	24203900	24250351	46452	*	SE	11184	UPPP
241	chr17	33370150	33413601	43452	*	SE	11170	UPPP
242	chr1	234733750	234754101	20352	*	SE	11153	UPPP
243	chr5	169685100	169741801	56702	*	SE	11127	UPPP
244	chr3	31957900	32026801	68902	*	SE	11115	UPPP
245	chr17	76333850	76384851	51002	*	SE	11110	UPPP
246	chr20	43592400	43621351	28952	*	SE	11105	UPPP
247	chr1	36815250	36859651	44402	*	SE	11078	UPPP
248	chr3	112174900	112234251	59352	*	SE	11014	UPPP
249	chr22	29182850	29225351	42502	*	SE	10983	UPPP
250	chr20	57718950	57759451	40502	*	SE	10897	UPPP
251	chr19	42028150	42067851	39702	*	SE	10866	UPPP
252	chr13	77870700	77927401	56702	*	SE	10850	UPPP
253	chr14	50546650	50580796	34147	*	SE	10846	UPPP
254	chr11	117850800	117887201	36402	*	SE	10842	UPPP
255	chr2	233931550	233972201	40652	*	SE	10817	UPPP
256	chr14	103234950	103288251	53302	*	SE	10805	UPPP
257	chr6	7110600	7159051	48452	*	SE	10750	UPPP
258	chr3	13036300	13065251	28952	*	SE	10728	UPPP
259	chr1	207079350	207105751	26402	*	SE	10704	UPPP
260	chr18	60951350	60990751	39402	*	SE	10682	UPPP
261	chr17	62127950	62200301	72352	*	SE	10677	UPPP
262	chr2	238581550	238622951	41402	*	SE	10603	UPPP
263	chr5	150503350	150543001	39652	*	SE	10562	UPPP
264	chr22	31666950	31704701	37752	*	SE	10560	UPPP
265	chr22	37612850	37645201	32352	*	SE	10545	UPPP
266	chr1	205243200	205288382	45183	*	SE	10533	UPPP
267	chr13	30967950	31037580	69631	*	SE	10517	UPPP
268	chr17	38731850	38774051	42202	*	SE	10486	UPPP
269	chr20	46097450	46156301	58852	*	SE	10452	UPPP
270	chr20	50004300	50054451	50152	*	SE	10416	UPPP
271	chr1	14047450	14086101	38652	*	SE	10380	UPPP
272	chr6	34620100	34661251	41152	*	SE	10369	UPPP
273	chr19	42366950	42399651	32702	*	SE	10358	UPPP
274	chr19	44249750	44289451	39702	*	SE	10343	UPPP
275	chr5	139013800	139052551	38752	*	SE	10336	UPPP
276	chr19	1244248	1266765	22518	*	SE	10336	UPPP
277	chr7	138775550	138804651	29102	*	SE	10309	UPPP
278	chr12	53592050	53630201	38152	*	SE	10243	UPPP
279	chr1	43388850	43421951	33102	*	SE	10224	UPPP
280	chr17	38675700	38719235	43536	*	SE	10203	UPPP
281	chr19	41802800	41842151	39352	*	SE	10188	UPPP
282	chr8	28195200	28241476	46277	*	SE	10162	UPPP
283	chr1	36617567	36653751	36185	*	SE	10154	UPPP
284	chr2	99063820	99121801	57982	*	SE	10076	UPPP
285	chr1	39648850	39698451	49602	*	SE	10064	UPPP
286	chr6	139432350	139483851	51502	*	SE	10056	UPPP
287	chr1	31211850	31235251	23402	*	SE	10032	UPPP
288	chr11	67036404	67064651	28248	*	SE	10009	UPPP
289	chr3	136601400	136667951	66552	*	SE	9962	UPPP
290	chr15	40337000	40395251	58252	*	SE	9915	UPPP
291	chr12	111846251	111887451	41201	*	SE	9899	UPPP
292	chrX	64890850	64941851	51002	*	SE	9889	UPPP
293	chr5	88109550	88143101	33552	*	SE	9870	UPPP
294	chr6	106962229	107010001	47773	*	SE	9854	UPPP
295	chr5	156599650	156653851	54202	*	SE	9834	UPPP
296	chr17	30810400	30851601	41202	*	SE	9802	UPPP
297	chr12	57452000	57496451	44452	*	SE	9798	UPPP
298	chr9	130824850	130858051	33202	*	SE	9792	UPPP
299	chr1	167405300	167470751	65452	*	SE	9753	UPPP
300	chr20	43208650	43246851	38202	*	SE	9747	UPPP
301	chr19	13263781	13284251	20471	*	SE	9694	UPPP
302	chr17	38468750	38502901	34152	*	SE	9682	UPPP
303	chr12	92826850	92866751	39902	*	SE	9629	UPPP
304	chr4	40285300	40319201	33902	*	SE	9615	UPPP
305	chr10	97518172	97556151	37980	*	SE	9613	UPPP
306	chr19	18124300	18169401	45102	*	SE	9582	UPPP
307	chr8	101500550	101540401	39852	*	SE	9572	UPPP
308	chr20	52515600	52559901	44302	*	SE	9568	UPPP
309	chr8	38189400	38237289	47890	*	SE	9556	UPPP
310	chr12	104853191	104890451	37261	*	SE	9486	UPPP
311	chr10	30707250	30746551	39302	*	SE	9483	UPPP
312	chr12	828300	885751	57452	*	SE	9478	UPPP
313	chr9	36992350	37037801	45452	*	SE	9476	UPPP
314	chr11	48011250	48051701	40452	*	SE	9452	UPPP
315	chr19	39888450	39901248	12799	*	SE	9444	UPPP
316	chr15	90928350	90968351	40002	*	SE	9428	UPPP
317	chr5	66482400	66519101	36702	*	SE	9417	UPPP
318	chr12	123355100	123387951	32852	*	SE	9347	UPPP
319	chr5	150437550	150478751	41202	*	SE	9327	UPPP
320	chr3	101502750	101550201	47452	*	SE	9319	UPPP
321	chr1	32755200	32816951	61752	*	SE	9310	UPPP
322	chr14	50504700	50533101	28402	*	SE	9286	UPPP
323	chr19	2663800	2711251	47452	*	SE	9259	UPPP
324	chr7	8154100	8189851	35752	*	SE	9258	UPPP
325	chr17	43357150	43391913	34764	*	SE	9253	UPPP
326	chr12	31867950	31905801	37852	*	SE	9244	UPPP
327	chr6	25006050	25055301	49252	*	SE	9201	UPPP
328	chr17	5101050	5146201	45152	*	SE	9144	UPPP
329	chr11	128477700	128500301	22602	*	SE	9133	UPPP
330	chr15	45006184	45025901	19718	*	SE	9123	UPPP
331	chr6	137069450	137111155	41706	*	SE	9122	UPPP
332	chr3	16508200	16562051	53852	*	SE	9083	UPPP
333	chr3	9423700	9471151	47452	*	SE	9078	UPPP
334	chr3	36917550	36960851	43302	*	SE	9067	UPPP
335	chr13	41185550	41238233	52684	*	SE	9059	UPPP
336	chr3	15329650	15371603	41954	*	SE	9048	UPPP
337	chr16	84622650	84649101	26452	*	SE	9040	UPPP
338	chr1	158967150	158994151	27002	*	SE	9011	UPPP
339	chr4	78719150	78749101	29952	*	SE	8991	UPPP
340	chr21	46324400	46352651	28252	*	SE	8978	UPPP
341	chr7	30346850	30389851	43002	*	SE	8960	UPPP
342	chr19	19551350	19601101	49752	*	SE	8945	UPPP
343	chr18	52948850	52993601	44752	*	SE	8884	UPPP
344	chr7	45012950	45047551	34602	*	SE	8859	UPPP
345	chr20	46187350	46250051	62702	*	SE	8837	UPPP
346	chr2	178079921	178125351	45431	*	SE	8836	UPPP
347	chr11	102164650	102199801	35152	*	SE	8825	UPPP
348	chr15	55547350	55579500	32151	*	SE	8798	UPPP
349	chr6	13654000	13709295	55296	*	SE	8794	UPPP
350	chr5	172190650	172207901	17252	*	SE	8769	UPPP
351	chr1	198128607	198163601	34995	*	SE	8755	UPPP
352	chr9	97766350	97827951	61602	*	SE	8746	UPPP
353	chr15	85256600	85306351	49752	*	SE	8738	UPPP
354	chr2	99303750	99353151	49402	*	SE	8731	UPPP
355	chr20	45963150	45990351	27202	*	SE	8710	UPPP
356	chr3	16326150	16360801	34652	*	SE	8709	UPPP
357	chr16	68301650	68332151	30502	*	SE	8640	UPPP
358	chr8	134059150	134089151	30002	*	SE	8629	UPPP
359	chr6	27095750	27123151	27402	*	SE	8626	UPPP
360	chr9	134127750	134149405	21656	*	SE	8619	UPPP
361	chr2	55232150	55286351	54202	*	SE	8615	UPPP
362	chr1	154971400	154990901	19502	*	SE	8594	UPPP
363	chr1	235458700	235501251	42552	*	SE	8547	UPPP
364	chr9	73011350	73037651	26302	*	SE	8463	UPPP
365	chr10	97572000	97603401	31402	*	SE	8419	UPPP
366	chr12	32020900	32052401	31502	*	SE	8397	UPPP
367	chr11	95413250	95451051	37802	*	SE	8378	UPPP
368	chr11	118638200	118665301	27102	*	SE	8304	UPPP
369	chr12	109010000	109043151	33152	*	SE	8302	UPPP
370	chr2	204573697	204613601	39905	*	SE	8257	UPPP
371	chr19	38450050	38502201	52152	*	SE	8247	UPPP
372	chr2	203502400	203535151	32752	*	SE	8244	UPPP
373	chr2	64319850	64369104	49255	*	SE	8238	UPPP
374	chr6	90980150	91024301	44152	*	SE	8187	UPPP
375	chr10	74002550	74037301	34752	*	SE	8183	UPPP
376	chr1	118178950	118212051	33102	*	SE	8179	UPPP
377	chr11	118177794	118217751	39958	*	SE	8159	UPPP
378	chr6	35548950	35590201	41252	*	SE	8159	UPPP
379	chr1	207980500	208018151	37652	*	SE	8150	UPPP
380	chr2	102316987	102340201	23215	*	SE	8132	UPPP
381	chr2	182168750	182179851	11102	*	SE	8108	UPPP
382	chr6	27786050	27810451	24402	*	SE	8097	UPPP
383	chr3	50627750	50667701	39952	*	SE	8037	UPPP
384	chr5	156905400	156939651	34252	*	SE	8019	UPPP
385	chr17	56411179	56424151	12973	*	SE	7994	UPPP
386	chr4	39027600	39050651	23052	*	SE	7993	UPPP
387	chr10	43895294	43917451	22158	*	SE	7988	UPPP
388	chr13	24824350	24849851	25502	*	SE	7964	UPPP
389	chr3	195238300	195279901	41602	*	SE	7955	UPPP
390	chr11	72848500	72871951	23452	*	SE	7949	UPPP
391	chr11	62306250	62329401	23152	*	SE	7940	UPPP
392	chr9	130283950	130337751	53802	*	SE	7901	UPPP
393	chr17	73771650	73793451	21802	*	SE	7896	UPPP
394	chr5	140974600	141004201	29602	*	SE	7883	UPPP
395	chr11	57531733	57568001	36269	*	SE	7880	UPPP
396	chr19	1151650	1194501	42852	*	SE	7878	UPPP
397	chr5	149780150	149800701	20552	*	SE	7877	UPPP
398	chr17	29632750	29646266	13517	*	SE	7865	UPPP
399	chr12	15095900	15112061	16162	*	SE	7847	UPPP
400	chr1	45268535	45287101	18567	*	SE	7820	UPPP
401	chr13	114866600	114914701	48102	*	SE	7820	UPPP
402	chr9	130767200	130795851	28652	*	SE	7789	UPPP
403	chr10	90734500	90765201	30702	*	SE	7751	UPPP
404	chr2	25485800	25518451	32652	*	SE	7750	UPPP
405	chr4	2787650	2817151	29502	*	SE	7725	UPPP
406	chr4	102714263	102740801	26539	*	SE	7714	UPPP
407	chr9	134248050	134292901	44852	*	SE	7704	UPPP
408	chr1	16158250	16180051	21802	*	SE	7696	UPPP
409	chr12	109056600	109111901	55302	*	SE	7664	UPPP
410	chr15	65164550	65195101	30552	*	SE	7619	UPPP
411	chr17	80793500	80852201	58702	*	SE	7611	UPPP
412	chr2	61094100	61126901	32802	*	SE	7596	UPPP
413	chr2	143883900	143917701	33802	*	SE	7584	UPPP
414	chr8	126925300	126964301	39002	*	SE	7574	UPPP
415	chr1	26601900	26619501	17602	*	SE	7573	UPPP
416	chr2	33703820	33728701	24882	*	SE	7558	UPPP
417	chr11	64515428	64550501	35074	*	SE	7545	UPPP
418	chr8	38122250	38169051	46802	*	SE	7543	UPPP
419	chr8	134508850	134543601	34752	*	SE	7540	UPPP
420	chr11	60741614	60772151	30538	*	SE	7535	UPPP
421	chr6	149641935	149694901	52967	*	SE	7534	UPPP
422	chr16	3108850	3157151	48302	*	SE	7534	UPPP
423	chr6	137522100	137557801	35702	*	SE	7527	UPPP
424	chr17	74247650	74273251	25602	*	SE	7525	UPPP
425	chr3	49416000	49455751	39752	*	SE	7515	UPPP
426	chr7	150425800	150454251	28452	*	SE	7493	UPPP
427	chr1	159009950	159044146	34197	*	SE	7488	UPPP
428	chr14	77489600	77509851	20252	*	SE	7486	UPPP
429	chr12	111081300	111123501	42202	*	SE	7479	UPPP
430	chr16	89542000	89572303	30304	*	SE	7476	UPPP
431	chr8	81048850	81081335	32486	*	SE	7472	UPPP
432	chr11	82666550	82710751	44202	*	SE	7468	UPPP
433	chr2	88897650	88924593	26944	*	SE	7454	UPPP
434	chr5	56113399	56154551	41153	*	SE	7454	UPPP
435	chr1	156072300	156100101	27802	*	SE	7452	UPPP
436	chr20	52341100	52371451	30352	*	SE	7443	UPPP
437	chr18	3586450	3607351	20902	*	SE	7438	UPPP
438	chr13	99856100	99892051	35952	*	SE	7420	UPPP
439	chr14	75605100	75649601	44502	*	SE	7412	UPPP
440	chr19	35694500	35707701	13202	*	SE	7410	UPPP
441	chr12	96584450	96609401	24952	*	SE	7395	UPPP
442	chr14	71111003	71135401	24399	*	SE	7388	UPPP
443	chr1	236020200	236052001	31802	*	SE	7388	UPPP
444	chr1	235090350	235123301	32952	*	SE	7386	UPPP
445	chr5	138943250	138980701	37452	*	SE	7381	UPPP
446	chr4	2834350	2875101	40752	*	SE	7369	UPPP
447	chr10	97007500	97055801	48302	*	SE	7366	UPPP
448	chr2	109226700	109251751	25052	*	SE	7365	UPPP
449	chr8	41996450	42025901	29452	*	SE	7363	UPPP
450	chrX	13092250	13113151	20902	*	SE	7361	UPPP
451	chr3	133186650	133225651	39002	*	SE	7356	UPPP
452	chr8	103816300	103851951	35652	*	SE	7355	UPPP
453	chr5	67537500	67581750	44251	*	SE	7305	UPPP
454	chr6	167342750	167374901	32152	*	SE	7304	UPPP
455	chr19	16468350	16494851	26502	*	SE	7293	UPPP
456	chr19	18583450	18630436	46987	*	SE	7292	UPPP
457	chr2	114634550	114674901	40352	*	SE	7288	UPPP
458	chr12	122067100	122111251	44152	*	SE	7274	UPPP
459	chr14	91684800	91717723	32924	*	SE	7261	UPPP
460	chr6	90054350	90083101	28752	*	SE	7261	UPPP
461	chr1	150574500	150599108	24609	*	SE	7252	UPPP
462	chr5	180233402	180260301	26900	*	SE	7245	UPPP
463	chr6	152472050	152509101	37052	*	SE	7224	UPPP
464	chr8	61820800	61843301	22502	*	SE	7223	UPPP
465	chr16	11861850	11888613	26764	*	SE	7217	UPPP
466	chr17	8058253	8077213	18961	*	SE	7201	UPPP
467	chr5	95143800	95173351	29552	*	SE	7193	UPPP
468	chr10	65016700	65033951	17252	*	SE	7181	UPPP
469	chr13	28001180	28030451	29272	*	SE	7172	UPPP
470	chr13	47151950	47200301	48352	*	SE	7154	UPPP
471	chr16	10961250	10991751	30502	*	SE	7153	UPPP
472	chr6	26220650	26244101	23452	*	SE	7133	UPPP
473	chr2	85115300	85151751	36452	*	SE	7130	UPPP
474	chr4	25854500	25878651	24152	*	SE	7122	UPPP
475	chr1	37937500	37955451	17952	*	SE	7118	UPPP
476	chr8	23075450	23104951	29502	*	SE	7116	UPPP
477	chr5	88169750	88186401	16652	*	SE	7106	UPPP
478	chr19	14616800	14636601	19802	*	SE	7096	UPPP
479	chr11	122925500	122942801	17302	*	SE	7094	UPPP
480	chr15	74272900	74303001	30102	*	SE	7092	UPPP
481	chr15	60841550	60882206	40657	*	SE	7085	UPPP
482	chr10	111816100	111846451	30352	*	SE	7082	UPPP
483	chr8	81994550	82021802	27253	*	SE	7059	UPPP
484	chr13	41137050	41172851	35802	*	SE	7052	UPPP
485	chr17	43221400	43251101	29702	*	SE	7044	UPPP
486	chr17	37028950	37058651	29702	*	SE	7042	UPPP
487	chr6	41671000	41700297	29298	*	SE	7040	UPPP
488	chr2	43612300	43657101	44802	*	SE	7039	UPPP
489	chr11	82606050	82642801	36752	*	SE	7027	UPPP
490	chr17	62962400	62983501	21102	*	SE	7023	UPPP
491	chr16	27240200	27270651	30452	*	SE	7022	UPPP
492	chr2	192531500	192555651	24152	*	SE	6952	UPPP
493	chr8	56832000	56859451	27452	*	SE	6942	UPPP
494	chr17	72737200	72776951	39752	*	SE	6931	UPPP
495	chr22	40299585	40333751	34167	*	SE	6910	UPPP
496	chr12	11961150	11992051	30902	*	SE	6893	UPPP
497	chr10	17688623	17726151	37529	*	SE	6892	UPPP
498	chr3	183228150	183270998	42849	*	SE	6884	UPPP
499	chr22	47161017	47188001	26985	*	SE	6881	UPPP
500	chr3	43330503	43369601	39099	*	SE	6879	UPPP
501	chr1	1756500	1800751	44252	*	SE	6875	UPPP
502	chr1	19240700	19280151	39452	*	SE	6843	UPPP
503	chr3	113931050	113953101	22052	*	SE	6835	UPPP
504	chr8	66842500	66873451	30952	*	SE	6821	UPPP
505	chr1	28193700	28219751	26052	*	SE	6802	UPPP
506	chr16	4535500	4566851	31352	*	SE	6791	UPPP
507	chr5	172431900	172466051	34152	*	SE	6758	UPPP
508	chr2	231448050	231476001	27952	*	SE	6750	UPPP
509	chr9	37282850	37308001	25152	*	SE	6736	UPPP
510	chr12	125402087	125425651	23565	*	SE	6725	UPPP
511	chr7	74056850	74091351	34502	*	SE	6723	UPPP
512	chr16	27327750	27357751	30002	*	SE	6713	UPPP
513	chr3	5016350	5036801	20452	*	SE	6708	UPPP
514	chr12	110430600	110454001	23402	*	SE	6691	UPPP
515	chr11	118077850	118116901	39052	*	SE	6684	UPPP
516	chr11	72430500	72456251	25752	*	SE	6681	UPPP
517	chr20	52431600	52461601	30002	*	SE	6680	UPPP
518	chr2	196421500	196444251	22752	*	SE	6675	UPPP
519	chr10	74075250	74097151	21902	*	SE	6668	UPPP
520	chr8	26153650	26186401	32752	*	SE	6667	UPPP
521	chr1	8555950	8594351	38402	*	SE	6653	UPPP
522	chr12	46760900	46786151	25252	*	SE	6650	UPPP
523	chr6	37457950	37485851	27902	*	SE	6650	UPPP
524	chr17	57693950	57728301	34352	*	SE	6649	UPPP
525	chr16	11639800	11677728	37929	*	SE	6648	UPPP
526	chr20	17936350	17954601	18252	*	SE	6634	UPPP
527	chr6	150942400	150969601	27202	*	SE	6629	UPPP
528	chr5	158602200	158632155	29956	*	SE	6623	UPPP
529	chr3	69136589	69156001	19413	*	SE	6610	UPPP
530	chr7	121008050	121031701	23652	*	SE	6608	UPPP
531	chr2	46772366	46802901	30536	*	SE	6603	UPPP
532	chr2	191516347	191548701	32355	*	SE	6602	UPPP
533	chr22	40769600	40813151	43552	*	SE	6602	UPPP
534	chr8	37731550	37754514	22965	*	SE	6594	UPPP
535	chr19	16180816	16196201	15386	*	SE	6584	UPPP
536	chr2	232526050	232546151	20102	*	SE	6579	UPPP
537	chr11	111231750	111253201	21452	*	SE	6570	UPPP
538	chr14	75981150	76011401	30252	*	SE	6564	UPPP
539	chr4	87919550	87954851	35302	*	SE	6564	UPPP
540	chr5	96206050	96233151	27102	*	SE	6561	UPPP
541	chr15	52951700	52977101	25402	*	SE	6527	UPPP
542	chr2	38909700	38950851	41152	*	SE	6511	UPPP
543	chr6	108902300	108951651	49352	*	SE	6503	UPPP
544	chr8	128984800	129007751	22952	*	SE	6491	UPPP
545	chr1	203707800	203738301	30502	*	SE	6462	UPPP
546	chr3	50265000	50299001	34002	*	SE	6440	UPPP
547	chr12	56317150	56337101	19952	*	SE	6435	UPPP
548	chr22	20893800	20922801	29002	*	SE	6433	UPPP
549	chr19	42612950	42634129	21180	*	SE	6433	UPPP
550	chr2	202117000	202137001	20002	*	SE	6420	UPPP
551	chr21	35304000	35328251	24252	*	SE	6412	UPPP
552	chr12	22545200	22571401	26202	*	SE	6395	UPPP
553	chr12	113500800	113536601	35802	*	SE	6386	UPPP
554	chr14	64963650	64977751	14102	*	SE	6384	UPPP
555	chr7	150359100	150385401	26302	*	SE	6379	UPPP
556	chr14	98634250	98657851	23602	*	SE	6374	UPPP
557	chr3	141243450	141278501	35052	*	SE	6372	UPPP
558	chr6	159269700	159292451	22752	*	SE	6367	UPPP
559	chr3	4853600	4894551	40952	*	SE	6360	UPPP
560	chr12	53763450	53791701	28252	*	SE	6352	UPPP
561	chr22	50973508	50983851	10344	*	SE	6348	UPPP
562	chr6	44205150	44231024	25875	*	SE	6346	UPPP
563	chr7	114557050	114576751	19702	*	SE	6336	UPPP
564	chr14	50327500	50347501	20002	*	SE	6317	UPPP
565	chr16	22354050	22391351	37302	*	SE	6302	UPPP
566	chr21	19152300	19170501	18202	*	SE	6299	UPPP
567	chr12	14408350	14445301	36952	*	SE	6294	UPPP
568	chr17	7358950	7390801	31852	*	SE	6281	UPPP
569	chr17	62081700	62103051	21352	*	SE	6275	UPPP
570	chr20	1635050	1667051	32002	*	SE	6273	UPPP
571	chrX	45612550	45634051	21502	*	SE	6264	UPPP
572	chr10	104538387	104576851	38465	*	SE	6245	UPPP
573	chr7	5722100	5740801	18702	*	SE	6244	UPPP
574	chr3	58309100	58341551	32452	*	SE	6241	UPPP
575	chr12	50901267	50928401	27135	*	SE	6224	UPPP
576	chr9	132243600	132260851	17252	*	SE	6224	UPPP
577	chr6	36062000	36091451	29452	*	SE	6224	UPPP
578	chr15	64368450	64402751	34302	*	SE	6218	UPPP
579	chr1	21608683	21627301	18619	*	SE	6214	UPPP
580	chr6	14091350	14124451	33102	*	SE	6201	UPPP
581	chr5	172263722	172304451	40730	*	SE	6194	UPPP
582	chr3	105464400	105497701	33302	*	SE	6190	UPPP
583	chr13	31182050	31202251	20202	*	SE	6188	UPPP
584	chr1	16274800	16305701	30902	*	SE	6175	UPPP
585	chr1	157664800	157706401	41602	*	SE	6162	UPPP
586	chr18	46449050	46479751	30702	*	SE	6143	UPPP
587	chr17	40398600	40425923	27324	*	SE	6130	UPPP
588	chr12	92421600	92451251	29652	*	SE	6122	UPPP
589	chr8	128180050	128225101	45052	*	SE	6116	UPPP
590	chr14	69130000	69153701	23702	*	SE	6104	UPPP
591	chr17	29131950	29149051	17102	*	SE	6078	UPPP
592	chr20	35552050	35577745	25696	*	SE	6075	UPPP
593	chr20	5566900	5589171	22272	*	SE	6058	UPPP
594	chr10	105648500	105675544	27045	*	SE	6029	UPPP
595	chr10	63657050	63667501	10452	*	SE	6015	UPPP
596	chr18	3250050	3276901	26852	*	SE	6008	UPPP
597	chr17	73844850	73872155	27306	*	SE	5999	UPPP
598	chr7	50300550	50324501	23952	*	SE	5994	UPPP
599	chr19	47595350	47614508	19159	*	SE	5979	UPPP
600	chr7	134829700	134852801	23102	*	SE	5975	UPPP
601	chr3	176896000	176920351	24352	*	SE	5971	UPPP
602	chr21	15892950	15916163	23214	*	SE	5964	UPPP
603	chr19	48747750	48763801	16052	*	SE	5957	UPPP
604	chr9	124111800	124135801	24002	*	SE	5949	UPPP
605	chr16	68109700	68126151	16452	*	SE	5946	UPPP
606	chr11	35087350	35112051	24702	*	SE	5943	UPPP
607	chr8	8190550	8211551	21002	*	SE	5943	UPPP
608	chr11	67112000	67135551	23552	*	SE	5942	UPPP
609	chr19	14094350	14114633	20284	*	SE	5924	UPPP
610	chr1	111174450	111199401	24952	*	SE	5922	UPPP
611	chr9	130527650	130545695	18046	*	SE	5922	UPPP
612	chr6	16411600	16437801	26202	*	SE	5913	UPPP
613	chr5	100162650	100195251	32602	*	SE	5905	UPPP
614	chr1	150116350	150138301	21952	*	SE	5882	UPPP
615	chr6	26524433	26554201	29769	*	SE	5876	UPPP
616	chr1	198489650	198525951	36302	*	SE	5875	UPPP
617	chr17	17725500	17753901	28402	*	SE	5867	UPPP
618	chr17	43301791	43312301	10511	*	SE	5855	UPPP
619	chr9	100666950	100694551	27602	*	SE	5837	UPPP
620	chr1	1706950	1734001	27052	*	SE	5825	UPPP
621	chr22	32023350	32057651	34302	*	SE	5822	UPPP
622	chr5	173320350	173355851	35502	*	SE	5817	UPPP
623	chr9	33285050	33301901	16852	*	SE	5804	UPPP
624	chr22	42316150	42333651	17502	*	SE	5801	UPPP
625	chr1	209923200	209947751	24552	*	SE	5801	UPPP
626	chr7	150199100	150220001	20902	*	SE	5796	UPPP
627	chr7	130733150	130757851	24702	*	SE	5776	UPPP
628	chr18	32608600	32631151	22552	*	SE	5738	UPPP
629	chr22	38021600	38039501	17902	*	SE	5734	UPPP
630	chr8	22301095	22323351	22257	*	SE	5733	UPPP
631	chr10	81003450	81028101	24652	*	SE	5731	UPPP
632	chr3	48509728	48533301	23574	*	SE	5719	UPPP
633	chr2	28600700	28632351	31652	*	SE	5716	UPPP
634	chr13	99212100	99232801	20702	*	SE	5707	UPPP
635	chr12	95583750	95614351	30602	*	SE	5703	UPPP
636	chr2	172174350	172195251	20902	*	SE	5701	UPPP
637	chr16	23852450	23893101	40652	*	SE	5685	UPPP
638	chr9	130664850	130676601	11752	*	SE	5683	UPPP
639	chr6	144654150	144675051	20902	*	SE	5674	UPPP
640	chr6	26120850	26136501	15652	*	SE	5672	UPPP
641	chr19	19700800	19718101	17302	*	SE	5671	UPPP
642	chr1	207483000	207510851	27852	*	SE	5664	UPPP
643	chr19	30152100	30172101	20002	*	SE	5649	UPPP
644	chr1	51954000	51982494	28495	*	SE	5641	UPPP
645	chr6	35268094	35282701	14608	*	SE	5637	UPPP
646	chr5	96289100	96307501	18402	*	SE	5635	UPPP
647	chr3	169870500	169897036	26537	*	SE	5623	UPPP
648	chr20	39768660	39791001	22342	*	SE	5622	UPPP
649	chr4	185185600	185209501	23902	*	SE	5617	UPPP
650	chr12	92932700	92963651	30952	*	SE	5586	UPPP
651	chr3	121509700	121544501	34802	*	SE	5584	UPPP
652	chrX	12964250	13121401	157152	*	SE	136641	UPPP
653	chr11	65145400	65360451	215052	*	SE	121690	UPPP
654	chr2	197977750	198173020	195271	*	SE	118201	UPPP
655	chr13	99848900	100040251	191352	*	SE	111635	UPPP
656	chr2	197004450	197158051	153602	*	SE	105356	UPPP
657	chr10	63693250	63870451	177202	*	SE	102421	UPPP
658	chr14	61791014	62021001	229988	*	SE	91561	UPPP
659	chr17	75359750	75491451	131702	*	SE	86329	UPPP
660	chr6	143094150	143270451	176302	*	SE	85781	UPPP
661	chr12	9788600	9929251	140652	*	SE	84772	UPPP
662	chr14	22940650	23040651	100002	*	SE	83311	UPPP
663	chr1	198563700	198689701	126002	*	SE	82033	UPPP
664	chr10	126288500	126437501	149002	*	SE	81840	UPPP
665	chr5	118606917	118756451	149535	*	SE	80363	UPPP
666	chr9	91984750	92167251	182502	*	SE	80339	UPPP
667	chr18	60798700	60984112	185413	*	SE	78025	UPPP
668	chr11	128321300	128398351	77052	*	SE	73870	UPPP
669	chr11	35051050	35240251	189202	*	SE	73813	UPPP
670	chr17	37908950	38028751	119802	*	SE	71911	UPPP
671	chr3	30639500	30735701	96202	*	SE	71423	UPPP
672	chr9	132681900	132820101	138202	*	SE	71290	UPPP
673	chr5	130584650	130733001	148352	*	SE	70929	UPPP
674	chr17	76690700	76816451	125752	*	SE	69082	UPPP
675	chr5	131732950	131837901	104952	*	SE	66730	UPPP
676	chr6	32550200	32672551	122352	*	SE	66481	UPPP
677	chr9	134496150	134620901	124752	*	SE	64321	UPPP
678	chrX	19758500	19908551	150052	*	SE	63693	UPPP
679	chr3	151905550	152054651	149102	*	SE	63098	UPPP
680	chr2	68941500	69060201	118702	*	SE	62683	UPPP
681	chr22	36719150	36808401	89252	*	SE	62630	UPPP
682	chr2	106354200	106476751	122552	*	SE	62230	UPPP
683	chr10	73978683	74097101	118419	*	SE	61261	UPPP
684	chr10	22885500	23001002	115503	*	SE	61102	UPPP
685	chr7	130568300	130723951	155652	*	SE	59981	UPPP
686	chr2	70294250	70371151	76902	*	SE	58711	UPPP
687	chr1	27728750	27902401	173652	*	SE	55716	UPPP
688	chrX	118733600	118832601	99002	*	SE	54615	UPPP
689	chr6	112031350	112192126	160777	*	SE	54306	UPPP
690	chr10	11182800	11312301	129502	*	SE	53584	UPPP
691	chr3	186698200	186801551	103352	*	SE	52513	UPPP
692	chr7	43625191	43740051	114861	*	SE	51692	UPPP
693	chrX	135658950	135803051	144102	*	SE	51596	UPPP
694	chr7	50298500	50370551	72052	*	SE	51573	UPPP
695	chr20	37428150	37522551	94402	*	SE	51397	UPPP
696	chr2	158259400	158330301	70902	*	SE	51132	UPPP
697	chr8	27185580	27282451	96872	*	SE	50980	UPPP
698	chr4	40183300	40268101	84802	*	SE	50818	UPPP
699	chr14	50395450	50477851	82402	*	SE	50522	UPPP
700	chr2	134963350	135061601	98252	*	SE	49450	UPPP
701	chr20	52191650	52280351	88702	*	SE	48964	UPPP
702	chr12	110998850	111135301	136452	*	SE	48932	UPPP
703	chr14	102230634	102345901	115268	*	SE	48505	UPPP
704	chrX	153229400	153328201	98802	*	SE	48438	UPPP
705	chr1	203236600	203301501	64902	*	SE	48313	UPPP
706	chr12	92516550	92583251	66702	*	SE	48070	UPPP
707	chr11	67164450	67234230	69781	*	SE	47888	UPPP
708	chrX	64877700	64980501	102802	*	SE	47553	UPPP
709	chr1	40842804	40872451	29648	*	SE	47541	UPPP
710	chr17	38671950	38781251	109302	*	SE	47446	UPPP
711	chr11	118738950	118804301	65352	*	SE	46364	UPPP
712	chr9	130708600	130797451	88852	*	SE	46297	UPPP
713	chr15	31615750	31687051	71302	*	SE	46186	UPPP
714	chr1	23876000	23962451	86452	*	SE	45958	UPPP
715	chr18	74757750	74847301	89552	*	SE	45394	UPPP
716	chr7	50410600	50485601	75002	*	SE	45188	UPPP
717	chr6	24854750	24975851	121102	*	SE	45088	UPPP
718	chrX	78382150	78442401	60252	*	SE	45005	UPPP
719	chr1	145424000	145480501	56502	*	SE	44956	UPPP
720	chr10	97490600	97603551	112952	*	SE	44177	UPPP
721	chr14	68697850	68804601	106752	*	SE	44131	UPPP
722	chrX	13665650	13781101	115452	*	SE	43943	UPPP
723	chr9	123631400	123704551	73152	*	SE	43910	UPPP
724	chr14	70075750	70180601	104852	*	SE	43832	UPPP
725	chr1	160575850	160679084	103235	*	SE	43061	UPPP
726	chr2	43354150	43423301	69152	*	SE	42674	UPPP
727	chr18	9063650	9148851	85202	*	SE	42172	UPPP
728	chr1	226819600	226924375	104776	*	SE	42168	UPPP
729	chr5	39149650	39217166	67517	*	SE	41666	UPPP
730	chr20	49113950	49199751	85802	*	SE	41497	UPPP
731	chr9	117101850	117161101	59252	*	SE	41031	UPPP
732	chr6	2838450	2911851	73402	*	SE	40615	UPPP
733	chr14	69237100	69289951	52852	*	SE	40582	UPPP
734	chr13	41534000	41596101	62102	*	SE	40257	UPPP
735	chr15	93422300	93470551	48252	*	SE	39624	UPPP
736	chr11	95921350	96008101	86752	*	SE	39618	UPPP
737	chr1	66792500	66869601	77102	*	SE	39413	UPPP
738	chr16	67520300	67610501	90202	*	SE	39349	UPPP
739	chr14	50497000	50580796	83797	*	SE	39274	UPPP
740	chr19	2029400	2093768	64369	*	SE	38878	UPPP
741	chr3	98236300	98292351	56052	*	SE	38106	UPPP
742	chr10	73470650	73530836	60187	*	SE	38072	UPPP
743	chr17	28007950	28089801	81852	*	SE	37845	UPPP
744	chr8	28193950	28272901	78952	*	SE	37814	UPPP
745	chr1	204407350	204514951	107602	*	SE	37780	UPPP
746	chr14	65748450	65840201	91752	*	SE	37746	UPPP
747	chr14	74177800	74256451	78652	*	SE	37217	UPPP
748	chr15	67360694	67445101	84408	*	SE	37074	UPPP
749	chr16	57007700	57094651	86952	*	SE	36991	UPPP
750	chr6	167492750	167567501	74752	*	SE	36708	UPPP
751	chr19	16430700	16512951	82252	*	SE	36679	UPPP
752	chrX	48771735	48820451	48717	*	SE	36310	UPPP
753	chr16	81807600	81877901	70302	*	SE	36003	UPPP
754	chr2	231274350	231362301	87952	*	SE	35537	UPPP
755	chr5	156580650	156684301	103652	*	SE	35384	UPPP
756	chr3	71094550	71184451	89902	*	SE	35329	UPPP
757	chr14	50316350	50376601	60252	*	SE	35226	UPPP
758	chr1	111713750	111767779	54030	*	SE	35159	UPPP
759	chr11	9688127	9777251	89125	*	SE	35055	UPPP
760	chr15	86208100	86275051	66952	*	SE	35044	UPPP
761	chr12	92825050	92900951	75902	*	SE	34668	UPPP
762	chr14	91814350	91881632	67283	*	SE	34151	UPPP
763	chr11	65831150	65907251	76102	*	SE	34101	UPPP
764	chr6	24989450	25085901	96452	*	SE	34070	UPPP
765	chr3	71431900	71508801	76902	*	SE	34047	UPPP
766	chr20	46038950	46138901	99952	*	SE	33791	UPPP
767	chr12	65006792	65090051	83260	*	SE	33590	UPPP
768	chr3	52250750	52317851	67102	*	SE	33398	UPPP
769	chr5	42987650	43046451	58802	*	SE	33351	UPPP
770	chr15	40336850	40408901	72052	*	SE	33343	UPPP
771	chr7	55574450	55637699	63250	*	SE	33295	UPPP
772	chr10	14571850	14650451	78602	*	SE	33290	UPPP
773	chr2	37809150	37901851	92702	*	SE	33007	UPPP
774	chr11	64615800	64668301	52502	*	SE	32954	UPPP
775	chr12	122214800	122250151	35352	*	SE	32818	UPPP
776	chr11	60775400	60884301	108902	*	SE	32666	UPPP
777	chr8	80997600	81081335	83736	*	SE	32659	UPPP
778	chr17	76115300	76176501	61202	*	SE	32627	UPPP
779	chr12	14514550	14571601	57052	*	SE	32617	UPPP
780	chr3	32435662	32509351	73690	*	SE	32523	UPPP
781	chr13	30943800	31037580	93781	*	SE	32336	UPPP
782	chr3	141086500	141134951	48452	*	SE	32297	UPPP
783	chr10	112600700	112649701	49002	*	SE	32188	UPPP
784	chr15	81567900	81614001	46102	*	SE	32172	UPPP
785	chr2	85102200	85195729	93530	*	SE	32127	UPPP
786	chr6	32884050	32947401	63352	*	SE	31924	UPPP
787	chr2	54773950	54833351	59402	*	SE	31910	UPPP
788	chr8	101441150	101540101	98952	*	SE	31869	UPPP
789	chr6	53140550	53227001	86452	*	SE	31765	UPPP
790	chr1	26601950	26648801	46852	*	SE	31698	UPPP
791	chr14	99649850	99735321	85472	*	SE	31692	UPPP
792	chr15	75063600	75093551	29952	*	SE	31615	UPPP
793	chr2	202052100	202132351	80252	*	SE	31485	UPPP
794	chr10	82209150	82266701	57552	*	SE	31297	UPPP
795	chr12	6531700	6577342	45643	*	SE	31148	UPPP
796	chr19	2223000	2302501	79502	*	SE	31043	UPPP
797	chr2	136864650	136900451	35802	*	SE	31000	UPPP
798	chr21	45557150	45628301	71152	*	SE	30971	UPPP
799	chr5	156965250	157039701	74452	*	SE	30867	UPPP
800	chrX	45609400	45670851	61452	*	SE	30861	UPPP
801	chr10	26719050	26778901	59852	*	SE	30855	UPPP
802	chr1	155900450	155957351	56902	*	SE	30769	UPPP
803	chrX	128888100	128941951	53852	*	SE	30756	UPPP
804	chr19	41799750	41872651	72902	*	SE	30591	UPPP
805	chr1	112129900	112203251	73352	*	SE	30543	UPPP
806	chr12	12851621	12890551	38931	*	SE	30468	UPPP
807	chr15	93346400	93397351	50952	*	SE	30340	UPPP
808	chr5	133404350	133474851	70502	*	SE	30316	UPPP
809	chr2	225783650	225850401	66752	*	SE	30248	UPPP
810	chr4	86576950	86668201	91252	*	SE	30137	UPPP
811	chr15	89167026	89201551	34526	*	SE	29920	UPPP
812	chr11	128566312	128628401	62090	*	SE	29812	UPPP
813	chr16	28147700	28220689	72990	*	SE	29793	UPPP
814	chr17	73288030	73361251	73222	*	SE	29623	UPPP
815	chr2	30445250	30521701	76452	*	SE	29604	UPPP
816	chrX	106941850	106999301	57452	*	SE	29542	UPPP
817	chr2	201985886	202034251	48366	*	SE	29534	UPPP
818	chr15	63765050	63809951	44902	*	SE	29401	UPPP
819	chr20	47327200	47415751	88552	*	SE	29268	UPPP
820	chr2	175438950	175496806	57857	*	SE	29197	UPPP
821	chr9	100835400	100885301	49902	*	SE	28877	UPPP
822	chr5	66454100	66519551	65452	*	SE	28817	UPPP
823	chr2	89125900	89169501	43602	*	SE	28787	UPPP
824	chr19	1244248	1273018	28771	*	SE	28779	UPPP
825	chr6	159193450	159246051	52602	*	SE	28644	UPPP
826	chr5	150557150	150618801	61652	*	SE	28544	UPPP
827	chr1	27017700	27078851	61152	*	SE	28522	UPPP
828	chr11	117847600	117895851	48252	*	SE	28508	UPPP
829	chr1	167569500	167622301	52802	*	SE	28489	UPPP
830	chrX	153526800	153611501	84702	*	SE	28363	UPPP
831	chrX	10037050	10089801	52752	*	SE	28000	UPPP
832	chr10	104364400	104437401	73002	*	SE	27723	UPPP
833	chr19	887400	953251	65852	*	SE	27652	UPPP
834	chr17	38221800	38294005	72206	*	SE	27511	UPPP
835	chr4	154389997	154452051	62055	*	SE	27464	UPPP
836	chr17	65414650	65485701	71052	*	SE	27442	UPPP
837	chr2	99319050	99391501	72452	*	SE	27429	UPPP
838	chr2	64860750	64908401	47652	*	SE	27403	UPPP
839	chr15	90700950	90774778	73829	*	SE	27371	UPPP
840	chr2	233927535	233973601	46067	*	SE	27345	UPPP
841	chr3	46965250	47032451	67202	*	SE	27309	UPPP
842	chr1	150532200	150555351	23152	*	SE	27266	UPPP
843	chr22	46429750	46478851	49102	*	SE	27175	UPPP
844	chr1	31201200	31236551	35352	*	SE	27130	UPPP
845	chr8	96127450	96194451	67002	*	SE	26982	UPPP
846	chr19	39328600	39373751	45152	*	SE	26938	UPPP
847	chr19	18389550	18431401	41852	*	SE	26933	UPPP
848	chr4	102714263	102786801	72539	*	SE	26859	UPPP
849	chr1	12192450	12246001	53552	*	SE	26845	UPPP
850	chr19	12888934	12909401	20468	*	SE	26792	UPPP
851	chr7	104617200	104678451	61252	*	SE	26765	UPPP
852	chr19	42027500	42073451	45952	*	SE	26747	UPPP
853	chr8	29930000	29971201	41202	*	SE	26733	UPPP
854	chr12	104853191	104914651	61461	*	SE	26725	UPPP
855	chr1	160396900	160463751	66852	*	SE	26712	UPPP
856	chr8	125604900	125681651	76752	*	SE	26603	UPPP
857	chr19	14089350	14153801	64452	*	SE	26547	UPPP
858	chr19	14464800	14497751	32952	*	SE	26400	UPPP
859	chr17	5100550	5158751	58202	*	SE	26382	UPPP
860	chr11	44578700	44637651	58952	*	SE	26341	UPPP
861	chr4	164471950	164532275	60326	*	SE	26317	UPPP
862	chr19	39879050	39901248	22199	*	SE	26130	UPPP
863	chrX	37604850	37684551	79702	*	SE	25897	UPPP
864	chr7	102048650	102087051	38402	*	SE	25871	UPPP
865	chr11	128157600	128215901	58302	*	SE	25867	UPPP
866	chr5	139010350	139054151	43802	*	SE	25865	UPPP
867	chr6	31754400	31800191	45792	*	SE	25816	UPPP
868	chr17	66197300	66252821	55522	*	SE	25815	UPPP
869	chr9	33117050	33170401	53352	*	SE	25717	UPPP
870	chr11	62305850	62344601	38752	*	SE	25685	UPPP
871	chr22	42219000	42286151	67152	*	SE	25497	UPPP
872	chr3	114003200	114057351	54152	*	SE	25440	UPPP
873	chr2	68589350	68668751	79402	*	SE	25439	UPPP
874	chr22	37588900	37637804	48905	*	SE	25278	UPPP
875	chr1	32375900	32425451	49552	*	SE	25245	UPPP
876	chr12	32012050	32060351	48302	*	SE	25238	UPPP
877	chr19	1129150	1214451	85302	*	SE	25174	UPPP
878	chr1	19762300	19814751	52452	*	SE	25169	UPPP
879	chr9	134127800	134155101	27302	*	SE	25157	UPPP
880	chr17	57897250	57935401	38152	*	SE	25133	UPPP
881	chr1	93398950	93457051	58102	*	SE	25087	UPPP
882	chr11	67036404	67081951	45548	*	SE	25073	UPPP
883	chr11	108087050	108125901	38852	*	SE	25010	UPPP
884	chr19	1056950	1112651	55702	*	SE	25000	UPPP
885	chr12	48191650	48230751	39102	*	SE	24993	UPPP
886	chr1	169617800	169675496	57697	*	SE	24890	UPPP
887	chr2	42323300	42365201	41902	*	SE	24836	UPPP
888	chr1	160508200	160555451	47252	*	SE	24835	UPPP
889	chr6	30459682	30521601	61920	*	SE	24835	UPPP
890	chr6	26160848	26202371	41524	*	SE	24616	UPPP
891	chr3	112175700	112238201	62502	*	SE	24574	UPPP
892	chr1	172310100	172369701	59602	*	SE	24522	UPPP
893	chr22	40294200	40356951	62752	*	SE	24521	UPPP
894	chr6	149786300	149830901	44602	*	SE	24471	UPPP
895	chr11	48004609	48079901	75293	*	SE	24452	UPPP
896	chr10	33384650	33444451	59802	*	SE	24394	UPPP
897	chr7	142490650	142512201	21552	*	SE	24360	UPPP
898	chr19	16180816	16231751	50936	*	SE	24344	UPPP
899	chr6	33262900	33315051	52152	*	SE	24182	UPPP
900	chr12	92404900	92474551	69652	*	SE	23987	UPPP
901	chr15	66053800	66127351	73552	*	SE	23922	UPPP
902	chr19	4051200	4116151	64952	*	SE	23881	UPPP
903	chr7	105697600	105756351	58752	*	SE	23873	UPPP
904	chr12	31867000	31919551	52552	*	SE	23848	UPPP
905	chr21	34730950	34788951	58002	*	SE	23795	UPPP
906	chr12	47583300	47622351	39052	*	SE	23719	UPPP
907	chr9	73006900	73039101	32202	*	SE	23674	UPPP
908	chr12	12592100	12660301	68202	*	SE	23661	UPPP
909	chr20	52509450	52565801	56352	*	SE	23638	UPPP
910	chr19	42366487	42400701	34215	*	SE	23634	UPPP
911	chr8	134053950	134094701	40752	*	SE	23626	UPPP
912	chr16	84610250	84649168	38919	*	SE	23617	UPPP
913	chr19	39125550	39190401	64852	*	SE	23610	UPPP
914	chr7	150317650	150385951	68302	*	SE	23310	UPPP
915	chr3	31957400	32020764	63365	*	SE	23242	UPPP
916	chr8	24203450	24245751	42302	*	SE	23227	UPPP
917	chr6	139431900	139492951	61052	*	SE	23187	UPPP
918	chr6	35551900	35604401	52502	*	SE	23129	UPPP
919	chr9	36992750	37038251	45502	*	SE	23073	UPPP
920	chr19	1851050	1902871	51822	*	SE	22917	UPPP
921	chr1	234733900	234752701	18802	*	SE	22714	UPPP
922	chr19	13944300	13973601	29302	*	SE	22680	UPPP
923	chr8	134494600	134555001	60402	*	SE	22658	UPPP
924	chr18	2954400	2983951	29552	*	SE	22559	UPPP
925	chr19	13263781	13293501	29721	*	SE	22532	UPPP
926	chr6	41668250	41700297	32048	*	SE	22509	UPPP
927	chr1	43389000	43422218	33219	*	SE	22484	UPPP
928	chr12	46599400	46632801	33402	*	SE	22458	UPPP
929	chr11	95394550	95451601	57052	*	SE	22438	UPPP
930	chr22	30688116	30725851	37736	*	SE	22412	UPPP
931	chr19	44251750	44289501	37752	*	SE	22349	UPPP
932	chr8	23071150	23104901	33752	*	SE	22300	UPPP
933	chr17	62127750	62219901	92152	*	SE	22216	UPPP
934	chr17	29628650	29651751	23102	*	SE	22211	UPPP
935	chr17	30810850	30851201	40352	*	SE	22207	UPPP
936	chr8	95940600	96002201	61602	*	SE	22134	UPPP
937	chr1	40499550	40544151	44602	*	SE	22098	UPPP
938	chr14	95945100	95993051	47952	*	SE	21996	UPPP
939	chr1	235079000	235151801	72802	*	SE	21958	UPPP
940	chr1	207078600	207106601	28002	*	SE	21868	UPPP
941	chr9	132622900	132667601	44702	*	SE	21855	UPPP
942	chr22	31668100	31704751	36652	*	SE	21841	UPPP
943	chr5	180226150	180262001	35852	*	SE	21839	UPPP
944	chr15	91080050	91144851	64802	*	SE	21819	UPPP
945	chr6	106962229	107010051	47823	*	SE	21801	UPPP
946	chr1	206724350	206763751	39402	*	SE	21748	UPPP
947	chr4	90203550	90239501	35952	*	SE	21745	UPPP
948	chr20	52443850	52489747	45898	*	SE	21741	UPPP
949	chr12	109010250	109064301	54052	*	SE	21731	UPPP
950	chr14	68825600	68883551	57952	*	SE	21657	UPPP
951	chr1	28188000	28220751	32752	*	SE	21623	UPPP
952	chr3	5014700	5068201	53502	*	SE	21610	UPPP
953	chr11	64508400	64551751	43352	*	SE	21603	UPPP
954	chr12	11880050	11941951	61902	*	SE	21530	UPPP
955	chr1	118151300	118218151	66852	*	SE	21485	UPPP
956	chr20	43592200	43625701	33502	*	SE	21446	UPPP
957	chr7	8144950	8193451	48502	*	SE	21438	UPPP
958	chr11	73679700	73731001	51302	*	SE	21403	UPPP
959	chr1	161132950	161187901	54952	*	SE	21395	UPPP
960	chrX	78330450	78368301	37852	*	SE	21358	UPPP
961	chr1	156450850	156479551	28702	*	SE	21266	UPPP
962	chr11	3872600	3947451	74852	*	SE	21054	UPPP
963	chrX	129214300	129259251	44952	*	SE	21036	UPPP
964	chr11	128473100	128501601	28502	*	SE	20927	UPPP
965	chr5	169679850	169729951	50102	*	SE	20628	UPPP
966	chr16	11861000	11904551	43552	*	SE	20596	UPPP
967	chr15	78325100	78367493	42394	*	SE	20568	UPPP
968	chr20	57719850	57758301	38452	*	SE	20568	UPPP
969	chr12	125391850	125425701	33852	*	SE	20495	UPPP
970	chr14	106027650	106055551	27902	*	SE	20478	UPPP
971	chr12	53592050	53630301	38252	*	SE	20403	UPPP
972	chr21	15892300	15941151	48852	*	SE	20399	UPPP
973	chr1	154911984	154951101	39118	*	SE	20397	UPPP
974	chr13	50646500	50705051	58552	*	SE	20298	UPPP
975	chr1	36814850	36867301	52452	*	SE	20246	UPPP
976	chr16	15725650	15776051	50402	*	SE	20206	UPPP
977	chr13	77872000	77933801	61802	*	SE	20197	UPPP
978	chr2	235329450	235374701	45252	*	SE	20127	UPPP
979	chr1	39648650	39701951	53302	*	SE	20033	UPPP
980	chr14	103234300	103290101	55802	*	SE	19941	UPPP
981	chr12	111840200	111887301	47102	*	SE	19921	UPPP
982	chr10	33229150	33299001	69852	*	SE	19911	UPPP
983	chr20	43201750	43245451	43702	*	SE	19883	UPPP
984	chr1	45249600	45287151	37552	*	SE	19880	UPPP
985	chr1	154970750	154991101	20352	*	SE	19868	UPPP
986	chr1	205242900	205288382	45483	*	SE	19863	UPPP
987	chr13	114865950	114927851	61902	*	SE	19843	UPPP
988	chr2	238580400	238612251	31852	*	SE	19731	UPPP
989	chr10	11703500	11741751	38252	*	SE	19731	UPPP
990	chr22	39457600	39496951	39352	*	SE	19718	UPPP
991	chr17	38469350	38504751	35402	*	SE	19678	UPPP
992	chr3	13035850	13065251	29402	*	SE	19633	UPPP
993	chr6	42737450	42760251	22802	*	SE	19629	UPPP
994	chr2	64952750	64996251	43502	*	SE	19624	UPPP
995	chr2	242027800	242069401	41602	*	SE	19619	UPPP
996	chr6	287000	339951	52952	*	SE	19607	UPPP
997	chr12	32102550	32144001	41452	*	SE	19601	UPPP
998	chr11	118177794	118224001	46208	*	SE	19558	UPPP
999	chr12	15093963	15119401	25439	*	SE	19555	UPPP
1000	chr9	114737250	114801001	63752	*	SE	19499	UPPP
1001	chr10	3799050	3831351	32302	*	SE	19497	UPPP
1002	chr15	90577000	90643207	66208	*	SE	19449	UPPP
1003	chr12	57449700	57496301	46602	*	SE	19375	UPPP
1004	chr1	154372650	154415451	42802	*	SE	19372	UPPP
1005	chr12	56307100	56351501	44402	*	SE	19307	UPPP
1006	chr8	142096200	142141651	45452	*	SE	19258	UPPP
1007	chr7	44652050	44684701	32652	*	SE	19210	UPPP
1008	chrY	23389650	23425051	35402	*	SE	19182	UPPP
1009	chr3	5221050	5247001	25952	*	SE	19103	UPPP
1010	chr17	56411179	56427051	15873	*	SE	19074	UPPP
1011	chr10	6076200	6128351	52152	*	SE	19074	UPPP
1012	chr7	138773800	138805201	31402	*	SE	19059	UPPP
1013	chrX	78486800	78528101	41302	*	SE	19024	UPPP
1014	chrX	42789050	42816701	27652	*	SE	19012	UPPP
1015	chr8	145002850	145034751	31902	*	SE	18970	UPPP
1016	chr2	136963050	137013701	50652	*	SE	18969	UPPP
1017	chr5	176831250	176883401	52152	*	SE	18945	UPPP
1018	chr9	135988250	136021751	33502	*	SE	18884	UPPP
1019	chr19	7396050	7421551	25502	*	SE	18822	UPPP
1020	chr21	46329750	46353151	23402	*	SE	18810	UPPP
1021	chr7	150410200	150454001	43802	*	SE	18785	UPPP
1022	chr14	98634700	98696051	61352	*	SE	18742	UPPP
1023	chr11	72738850	72816151	77302	*	SE	18715	UPPP
1024	chr20	50005350	50057551	52202	*	SE	18677	UPPP
1025	chr16	10956600	10991101	34502	*	SE	18580	UPPP
1026	chr14	68925900	68994801	68902	*	SE	18553	UPPP
1027	chr5	96256800	96303151	46352	*	SE	18505	UPPP
1028	chr4	143274950	143338201	63252	*	SE	18477	UPPP
1029	chr16	4515600	4566951	51352	*	SE	18415	UPPP
1030	chr9	114656700	114703651	46952	*	SE	18406	UPPP
1031	chr17	43348200	43391913	43714	*	SE	18395	UPPP
1032	chr1	36605850	36635901	30052	*	SE	18370	UPPP
1033	chr14	100523600	100550051	26452	*	SE	18315	UPPP
1034	chr20	30249600	30308155	58556	*	SE	18295	UPPP
1035	chr12	96584750	96617851	33102	*	SE	18272	UPPP
1036	chrX	49010850	49048801	37952	*	SE	18268	UPPP
1037	chr11	67111200	67150251	39052	*	SE	18244	UPPP
1038	chr17	47808500	47839017	30518	*	SE	18134	UPPP
1039	chr10	43888850	43919251	30402	*	SE	18130	UPPP
1040	chr9	93556700	93604501	47802	*	SE	18105	UPPP
1041	chr19	18195000	18239201	44202	*	SE	18063	UPPP
1042	chr19	42613000	42640351	27352	*	SE	17997	UPPP
1043	chr7	30346850	30390151	43302	*	SE	17959	UPPP
1044	chr12	14391400	14445351	53952	*	SE	17900	UPPP
1045	chr6	157954350	158000001	45652	*	SE	17877	UPPP
1046	chr1	111162150	111215154	53005	*	SE	17875	UPPP
1047	chr9	130822900	130863701	40802	*	SE	17859	UPPP
1048	chr12	6712250	6748051	35802	*	SE	17793	UPPP
1049	chr6	32809047	32835401	26355	*	SE	17770	UPPP
1050	chr11	102163800	102194901	31102	*	SE	17739	UPPP
1051	chr11	72846450	72873201	26752	*	SE	17657	UPPP
1052	chr6	139568450	139616251	47802	*	SE	17596	UPPP
1053	chr20	1606300	1668101	61802	*	SE	17506	UPPP
1054	chr8	8182000	8212351	30352	*	SE	17487	UPPP
1055	chr8	11381700	11416951	35252	*	SE	17436	UPPP
1056	chr14	77488600	77511701	23102	*	SE	17403	UPPP
1057	chr15	44953300	44983101	29802	*	SE	17395	UPPP
1058	chr1	14033849	14086501	52653	*	SE	17346	UPPP
1059	chr18	56306950	56360051	53102	*	SE	17342	UPPP
1060	chr10	11558100	11620551	62452	*	SE	17211	UPPP
1061	chr2	143878950	143919501	40552	*	SE	17210	UPPP
1062	chr2	99055600	99106351	50752	*	SE	17197	UPPP
1063	chr9	112861850	112914801	52952	*	SE	17162	UPPP
1064	chr3	16325850	16360851	35002	*	SE	17116	UPPP
1065	chr12	123354750	123386851	32102	*	SE	17060	UPPP
1066	chr1	159015800	159057401	41602	*	SE	17032	UPPP
1067	chr1	209920950	209961051	40102	*	SE	17000	UPPP
1068	chr4	185360100	185402151	42052	*	SE	16937	UPPP
1069	chr4	25844200	25881751	37552	*	SE	16930	UPPP
1070	chr17	74246700	74273751	27052	*	SE	16928	UPPP
1071	chr5	133857650	133892051	34402	*	SE	16923	UPPP
1072	chr2	46762200	46802051	39852	*	SE	16898	UPPP
1073	chr19	10837950	10891001	53052	*	SE	16861	UPPP
1074	chr3	105541150	105602151	61002	*	SE	16837	UPPP
1075	chr4	40284700	40319601	34902	*	SE	16826	UPPP
1076	chrX	117632371	117673451	41081	*	SE	16762	UPPP
1077	chrY	7136850	7171451	34602	*	SE	16757	UPPP
1078	chr6	31518350	31547701	29352	*	SE	16717	UPPP
1079	chr5	156906100	156944051	37952	*	SE	16712	UPPP
1080	chr8	61816200	61843901	27702	*	SE	16673	UPPP
1081	chrX	135817900	135861002	43103	*	SE	16485	UPPP
1082	chr6	159454300	159486901	32602	*	SE	16471	UPPP
1083	chr1	111666900	111700901	34002	*	SE	16463	UPPP
1084	chr3	101536800	101574251	37452	*	SE	16435	UPPP
1085	chr16	68300922	68326401	25480	*	SE	16433	UPPP
1086	chr7	45013950	45047701	33752	*	SE	16426	UPPP
1087	chr6	27095250	27125701	30452	*	SE	16412	UPPP
1088	chr1	153916400	153947551	31152	*	SE	16390	UPPP
1089	chr1	16156000	16182201	26202	*	SE	16377	UPPP
1090	chr19	17189400	17248051	58652	*	SE	16345	UPPP
1091	chr14	62164618	62219351	54734	*	SE	16328	UPPP
1092	chr12	56494650	56537651	43002	*	SE	16304	UPPP
1093	chrX	65202750	65244751	42002	*	SE	16286	UPPP
1094	chr2	65045750	65092701	46952	*	SE	16285	UPPP
1095	chr9	95716250	95766551	50302	*	SE	16249	UPPP
1096	chr7	2547750	2571001	23252	*	SE	16245	UPPP
1097	chr3	33063050	33107901	44852	*	SE	16233	UPPP
1098	chr8	11340500	11368401	27902	*	SE	16232	UPPP
1099	chr5	95142050	95173401	31352	*	SE	16210	UPPP
1100	chr1	206272850	206307851	35002	*	SE	16179	UPPP
1101	chr15	45006184	45026058	19875	*	SE	16125	UPPP
1102	chr21	37655450	37702401	46952	*	SE	16115	UPPP
1103	chr11	94946900	94991201	44302	*	SE	16050	UPPP
1104	chr2	114613250	114662401	49152	*	SE	16050	UPPP
1105	chr3	113930350	113953924	23575	*	SE	16005	UPPP
1106	chr8	81993600	82027351	33752	*	SE	15981	UPPP
1107	chr2	33703820	33727851	24032	*	SE	15966	UPPP
1108	chr16	23837000	23893801	56802	*	SE	15925	UPPP
1109	chr6	167355300	167384101	28802	*	SE	15880	UPPP
1110	chr20	45963650	45990151	26502	*	SE	15880	UPPP
1111	chr10	30703750	30749501	45752	*	SE	15835	UPPP
1112	chr6	137070250	137111155	40906	*	SE	15820	UPPP
1113	chr17	16864600	16894301	29702	*	SE	15817	UPPP
1114	chr19	2663850	2711051	47202	*	SE	15801	UPPP
1115	chr16	88810850	88862201	51352	*	SE	15786	UPPP
1116	chr21	34604730	34642551	37822	*	SE	15771	UPPP
1117	chr16	30361000	30397551	36552	*	SE	15746	UPPP
1118	chr3	50625550	50662551	37002	*	SE	15721	UPPP
1119	chr14	91692650	91724001	31352	*	SE	15717	UPPP
1120	chr2	204573697	204614201	40505	*	SE	15702	UPPP
1121	chr11	111220500	111254901	34402	*	SE	15686	UPPP
1122	chr14	106148100	106178401	30302	*	SE	15668	UPPP
1123	chr1	117279300	117316151	36852	*	SE	15550	UPPP
1124	chr22	23233250	23286051	52802	*	SE	15542	UPPP
1125	chr8	38784200	38822751	38552	*	SE	15522	UPPP
1126	chr2	231067800	231098201	30402	*	SE	15512	UPPP
1127	chr14	71111003	71137351	26349	*	SE	15464	UPPP
1128	chr1	158968650	158999201	30552	*	SE	15442	UPPP
1129	chrX	78196850	78219751	22902	*	SE	15436	UPPP
1130	chr4	39027000	39050601	23602	*	SE	15433	UPPP
1131	chr5	150431500	150473901	42402	*	SE	15417	UPPP
1132	chr5	172190550	172214351	23802	*	SE	15416	UPPP
1133	chr16	50700550	50742851	42302	*	SE	15401	UPPP
1134	chr12	46754700	46785451	30752	*	SE	15392	UPPP
1135	chr19	45244850	45278301	33452	*	SE	15359	UPPP
1136	chr13	46734800	46759951	25152	*	SE	15351	UPPP
1137	chr6	159501450	159548051	46602	*	SE	15346	UPPP
1138	chr17	72724900	72757801	32902	*	SE	15228	UPPP
1139	chr5	140976250	141004401	28152	*	SE	15219	UPPP
1140	chr5	150503550	150534942	31393	*	SE	15172	UPPP
1141	chr2	203502400	203538751	36352	*	SE	15157	UPPP
1142	chr3	15385401	15446351	60951	*	SE	15155	UPPP
1143	chr9	134248050	134297951	49902	*	SE	15145	UPPP
1144	chr12	110429150	110454901	25752	*	SE	15126	UPPP
1145	chr1	178544000	178578951	34952	*	SE	15117	UPPP
1146	chr8	103794600	103844151	49552	*	SE	15113	UPPP
1147	chr20	47428450	47456101	27652	*	SE	15069	UPPP
1148	chr1	9686650	9728551	41902	*	SE	15043	UPPP
1149	chr3	4863450	4913201	49752	*	SE	15036	UPPP
1150	chr7	150145050	150184151	39102	*	SE	15031	UPPP
1151	chr4	185424100	185460701	36602	*	SE	14983	UPPP
1152	chr19	42770950	42791401	20452	*	SE	14903	UPPP
1153	chr3	195249500	195282801	33302	*	SE	14881	UPPP
1154	chr8	126925750	126965301	39552	*	SE	14857	UPPP
1155	chr19	47650250	47695701	45452	*	SE	14787	UPPP
1156	chr19	35693350	35707901	14552	*	SE	14772	UPPP
1157	chr8	66841500	66869901	28402	*	SE	14769	UPPP
1158	chr22	42304800	42333651	28852	*	SE	14766	UPPP
1159	chr15	85262250	85306501	44252	*	SE	14759	UPPP
1160	chr6	35685150	35702223	17074	*	SE	14747	UPPP
1161	chr10	121448050	121497651	49602	*	SE	14747	UPPP
1162	chr11	114026450	114068401	41952	*	SE	14741	UPPP
1163	chr3	36917300	36955951	38652	*	SE	14740	UPPP
1164	chr1	211497200	211529001	31802	*	SE	14733	UPPP
1165	chr14	75980400	76016001	35602	*	SE	14716	UPPP
1166	chr20	52344150	52385151	41002	*	SE	14683	UPPP
1167	chr6	37457500	37486301	28802	*	SE	14668	UPPP
1168	chr12	47742350	47771401	29052	*	SE	14645	UPPP
1169	chr4	113190750	113234601	43852	*	SE	14639	UPPP
1170	chr5	88108850	88143901	35052	*	SE	14610	UPPP
1171	chr16	68093050	68128151	35102	*	SE	14595	UPPP
1172	chr2	231447200	231480401	33202	*	SE	14589	UPPP
1173	chr6	7110585	7157151	46567	*	SE	14585	UPPP
1174	chr6	42334050	42372451	38402	*	SE	14581	UPPP
1175	chr6	13680000	13725651	45652	*	SE	14577	UPPP
1176	chr5	149780500	149802401	21902	*	SE	14557	UPPP
1177	chr18	46449600	46482801	33202	*	SE	14552	UPPP
1178	chr6	106531550	106552951	21402	*	SE	14548	UPPP
1179	chr11	122925200	122943401	18202	*	SE	14507	UPPP
1180	chr4	153557800	153598816	41017	*	SE	14478	UPPP
1181	chr7	114554200	114576951	22752	*	SE	14472	UPPP
1182	chr15	60839000	60882206	43207	*	SE	14472	UPPP
1183	chr1	22363850	22416701	52852	*	SE	14467	UPPP
1184	chr19	13205800	13232551	26752	*	SE	14446	UPPP
1185	chr11	118069250	118119451	50202	*	SE	14442	UPPP
1186	chr7	7999600	8055251	55652	*	SE	14423	UPPP
1187	chr2	87767650	87821351	53702	*	SE	14360	UPPP
1188	chr2	24538700	24588651	49952	*	SE	14357	UPPP
1189	chr1	203707850	203738401	30552	*	SE	14325	UPPP
1190	chr6	26524850	26571551	46702	*	SE	14307	UPPP
1191	chr4	185302300	185346001	43702	*	SE	14305	UPPP
1192	chr17	61771350	61786851	15502	*	SE	14291	UPPP
1193	chr10	105649450	105680551	31102	*	SE	14247	UPPP
1194	chr1	198487600	198534951	47352	*	SE	14232	UPPP
1195	chrX	39942450	39971351	28902	*	SE	14206	UPPP
1196	chrX	46794250	46833201	38952	*	SE	14161	UPPP
1197	chr8	128981250	129009001	27752	*	SE	14153	UPPP
1198	chr2	232526350	232546701	20352	*	SE	14145	UPPP
1199	chr22	29183750	29221951	38202	*	SE	14117	UPPP
1200	chr12	129273800	129315851	42052	*	SE	14094	UPPP
1201	chr3	183228400	183270998	42599	*	SE	14093	UPPP
1202	chr6	33375200	33399801	24602	*	SE	14070	UPPP
1203	chr10	90734450	90764801	30352	*	SE	14020	UPPP
1204	chr1	111400950	111425151	24202	*	SE	14015	UPPP
1205	chr6	41973500	42014109	40610	*	SE	14014	UPPP
1206	chr10	17688623	17727501	38879	*	SE	13996	UPPP
1207	chr9	35634250	35662751	28502	*	SE	13987	UPPP
1208	chr22	38017850	38039301	21452	*	SE	13980	UPPP
1209	chrX	23783000	23828301	45302	*	SE	13897	UPPP
1210	chr2	43438350	43451244	12895	*	SE	13893	UPPP
1211	chr11	118628100	118664501	36402	*	SE	13882	UPPP
1212	chr1	156066400	156100351	33952	*	SE	13869	UPPP
1213	chr16	27378200	27433001	54802	*	SE	13865	UPPP
1214	chr16	66545000	66581693	36694	*	SE	13850	UPPP
1215	chr10	81001700	81028051	26352	*	SE	13849	UPPP
1216	chr19	49947900	49980401	32502	*	SE	13846	UPPP
1217	chr1	19248300	19280325	32026	*	SE	13832	UPPP
1218	chr2	196421050	196446401	25352	*	SE	13828	UPPP
1219	chr13	24824650	24849901	25252	*	SE	13798	UPPP
1220	chr14	23337550	23385801	48252	*	SE	13765	UPPP
1221	chr11	305250	328151	22902	*	SE	13749	UPPP
1222	chr20	31096850	31131201	34352	*	SE	13718	UPPP
1223	chr22	40875350	40938501	63152	*	SE	13712	UPPP
1224	chr5	55421600	55456651	35052	*	SE	13689	UPPP
1225	chr3	16508800	16561351	52552	*	SE	13681	UPPP
1226	chr10	103724550	103769101	44552	*	SE	13604	UPPP
1227	chr15	86157700	86193151	35452	*	SE	13604	UPPP
1228	chrX	123090250	123117301	27052	*	SE	13573	UPPP
1229	chr2	102316987	102341251	24265	*	SE	13529	UPPP
1230	chr19	16676050	16706201	30152	*	SE	13504	UPPP
1231	chr7	100139333	100181275	41943	*	SE	13488	UPPP
1232	chr10	111816750	111847901	31152	*	SE	13484	UPPP
1233	chr8	28875800	28923001	47202	*	SE	13430	UPPP
1234	chr18	12836050	12881833	45784	*	SE	13416	UPPP
1235	chr2	96806675	96830601	23927	*	SE	13363	UPPP
1236	chr19	19700300	19718701	18402	*	SE	13360	UPPP
1237	chr22	39834900	39870301	35402	*	SE	13309	UPPP
1238	chr7	37349900	37394651	44752	*	SE	13304	UPPP
1239	chr4	2787450	2817410	29961	*	SE	13298	UPPP
1240	chr7	5718700	5743251	24552	*	SE	13293	UPPP
1241	chrX	106914300	106928051	13752	*	SE	13288	UPPP
1242	chr2	219137614	219160651	23038	*	SE	13284	UPPP
1243	chr11	3006750	3044201	37452	*	SE	13278	UPPP
1244	chr12	853450	885301	31852	*	SE	13277	UPPP
1245	chr20	5549150	5589171	40022	*	SE	13242	UPPP
1246	chr9	6679750	6716301	36552	*	SE	13237	UPPP
1247	chr11	82763100	82789901	26802	*	SE	13236	UPPP
1248	chr6	34619500	34648801	29302	*	SE	13164	UPPP
1249	chr20	49407100	49439051	31952	*	SE	13160	UPPP
1250	chr9	130664371	130682251	17881	*	SE	13158	UPPP
1251	chr14	64965650	64987201	21552	*	SE	13132	UPPP
1252	chr17	37028611	37062651	34041	*	SE	13128	UPPP
1253	chr1	226295450	226322351	26902	*	SE	13122	UPPP
1254	chr6	137524000	137559251	35252	*	SE	13115	UPPP
1255	chr1	150118100	150139201	21102	*	SE	13067	UPPP
1256	chr17	62961650	62985601	23952	*	SE	13060	UPPP
1257	chrX	70318498	70335401	16904	*	SE	13058	UPPP
1258	chrX	53101050	53126601	25552	*	SE	13048	UPPP
1259	chr1	8454650	8491201	36552	*	SE	13036	UPPP
1260	chr8	38201950	38237289	35340	*	SE	13018	UPPP
1261	chr6	159269000	159292901	23902	*	SE	13006	UPPP
1262	chr12	53760900	53792351	31452	*	SE	12994	UPPP
1263	chr7	150198900	150223951	25052	*	SE	12980	UPPP
1264	chr21	32530550	32564401	33852	*	SE	12974	UPPP
1265	chr5	88168400	88186851	18452	*	SE	12943	UPPP
1266	chr6	32154523	32166901	12379	*	SE	12920	UPPP
1267	chr17	29814350	29838551	24202	*	SE	12893	UPPP
1268	chr4	185186000	185210601	24602	*	SE	12868	UPPP
1269	chr14	71436500	71478401	41902	*	SE	12859	UPPP
1270	chr18	21576350	21605051	28702	*	SE	12858	UPPP
1271	chr10	65016800	65034201	17402	*	SE	12853	UPPP
1272	chr2	109227200	109250251	23052	*	SE	12817	UPPP
1273	chr18	3584550	3607351	22802	*	SE	12806	UPPP
1274	chr17	43301791	43314551	12761	*	SE	12795	UPPP
1275	chr19	49126550	49153151	26602	*	SE	12793	UPPP
1276	chr17	79475950	79486851	10902	*	SE	12790	UPPP
1277	chr10	75914250	75951951	37702	*	SE	12776	UPPP
1278	chr11	57531733	57568601	36869	*	SE	12750	UPPP
1279	chr8	12607400	12624951	17552	*	SE	12747	UPPP
1280	chr3	10215250	10242451	27202	*	SE	12732	UPPP
1281	chr2	88894350	88924593	30244	*	SE	12663	UPPP
1282	chr16	50299500	50318651	19152	*	SE	12663	UPPP
1283	chr22	47161017	47188451	27435	*	SE	12637	UPPP
1284	chr12	50901267	50937101	35835	*	SE	12621	UPPP
1285	chr17	76310700	76353657	42958	*	SE	12601	UPPP
1286	chr5	79422100	79460801	38702	*	SE	12570	UPPP
1287	chr20	62260881	62279751	18871	*	SE	12563	UPPP
1288	chr16	53093550	53135351	41802	*	SE	12563	UPPP
1289	chr12	92932700	92963901	31202	*	SE	12524	UPPP
1290	chr3	18442400	18488301	45902	*	SE	12512	UPPP
1291	chr2	60757250	60784401	27152	*	SE	12509	UPPP
1292	chr1	21611450	21629501	18052	*	SE	12508	UPPP
1293	chr1	160736250	160771501	35252	*	SE	12498	UPPP
1294	chr10	71083150	71133501	50352	*	SE	12493	UPPP
1295	chr6	35268094	35295601	27508	*	SE	12472	UPPP
1296	chr5	67536800	67581750	44951	*	SE	12468	UPPP
1297	chr4	38656150	38684701	28552	*	SE	12468	UPPP
1298	chr10	81945300	81969301	24002	*	SE	12432	UPPP
1299	chr2	182168650	182180101	11452	*	SE	12421	UPPP
1300	chrX	39155700	39197801	42102	*	SE	12369	UPPP
1301	chr16	30459724	30487451	27728	*	SE	12362	UPPP
1302	chr3	56812245	56833494	21250	*	SE	12339	UPPP
1303	chr2	219260200	219272051	11852	*	SE	12305	UPPP
1304	chr10	63656700	63666651	9952	*	SE	12295	UPPP
1305	chr15	34617650	34632861	15212	*	SE	12287	UPPP
1306	chr19	11665550	11696951	31402	*	SE	12286	UPPP
1307	chrX	15751300	15779201	27902	*	SE	12272	UPPP
1308	chr19	19554450	19601151	46702	*	SE	12265	UPPP
1309	chr19	18261150	18297451	36302	*	SE	12238	UPPP
1310	chr19	47584350	47614508	30159	*	SE	12231	UPPP
1311	chr19	2607650	2633801	26152	*	SE	12228	UPPP
1312	chr11	62603100	62627351	24252	*	SE	12226	UPPP
1313	chr5	171598350	171612845	14496	*	SE	12210	UPPP
1314	chr17	8058253	8077213	18961	*	SE	12209	UPPP
1315	chr16	11758750	11784951	26202	*	SE	12201	UPPP
1316	chr1	236006150	236052051	45902	*	SE	12116	UPPP
1317	chr15	65174450	65195101	20652	*	SE	12111	UPPP
1318	chr3	15330700	15371603	40904	*	SE	12041	UPPP
1319	chr21	35296650	35325451	28802	*	SE	11984	UPPP
1320	chr22	40769094	40814601	45508	*	SE	11965	UPPP
1321	chr6	16411150	16439101	27952	*	SE	11965	UPPP
1322	chr17	29122200	29149277	27078	*	SE	11962	UPPP
1323	chr2	85056650	85087951	31302	*	SE	11949	UPPP
1324	chr13	41147400	41189151	41752	*	SE	11947	UPPP
1325	chr15	55548300	55579301	31002	*	SE	11928	UPPP
1326	chr2	39342250	39370001	27752	*	SE	11924	UPPP
1327	chr6	33024600	33050851	26252	*	SE	11923	UPPP
1328	chr14	69130000	69156451	26452	*	SE	11921	UPPP
1329	chr20	35198600	35230451	31852	*	SE	11914	UPPP
1330	chr15	90933972	90967501	33530	*	SE	11888	UPPP
1331	chr8	101301250	101326951	25702	*	SE	11879	UPPP
1332	chr6	14716700	14755301	38602	*	SE	11864	UPPP
1333	chr2	61094300	61114201	19902	*	SE	11831	UPPP
1334	chr11	65401250	65423251	22002	*	SE	11804	UPPP
1335	chr19	49996931	50019151	22221	*	SE	11801	UPPP
1336	chrX	40009000	40034081	25082	*	SE	11733	UPPP
1337	chr10	106080750	106111020	30271	*	SE	11719	UPPP
1338	chr13	28001180	28030401	29222	*	SE	11709	UPPP
1339	chr5	35796900	35837001	40102	*	SE	11705	UPPP
1340	chr2	25494900	25518701	23802	*	SE	11673	UPPP
1341	chr3	49371050	49393101	22052	*	SE	11647	UPPP
1342	chr1	37937400	37952851	15452	*	SE	11631	UPPP
1343	chr1	235458500	235494901	36402	*	SE	11631	UPPP
1344	chr3	189484650	189671001	186352	*	SE	58776	tumor
1345	chr16	81517700	81680401	162702	*	SE	51287	tumor
1346	chr7	55089224	55217301	128078	*	SE	49033	tumor
1347	chr2	20293850	20438751	144902	*	SE	48578	tumor
1348	chr10	95076850	95239573	162724	*	SE	47756	tumor
1349	chr1	27809600	27933701	124102	*	SE	45085	tumor
1350	chr1	201223700	201327501	103802	*	SE	44521	tumor
1351	chr7	92297700	92468551	170852	*	SE	39629	tumor
1352	chr5	148892050	149016201	124152	*	SE	38992	tumor
1353	chr1	209528000	209613101	85102	*	SE	38718	tumor
1354	chr20	10521950	10658351	136402	*	SE	38232	tumor
1355	chr4	68719300	68808501	89202	*	SE	38022	tumor
1356	chr5	150926250	151031551	105302	*	SE	37768	tumor
1357	chr15	67360694	67469151	108458	*	SE	36507	tumor
1358	chr18	28997850	29107001	109152	*	SE	36312	tumor
1359	chr3	136610450	136732051	121602	*	SE	36245	tumor
1360	chr19	39119600	39228551	108952	*	SE	35942	tumor
1361	chr9	97766300	97872751	106452	*	SE	35500	tumor
1362	chr14	51914950	52084301	169352	*	SE	35047	tumor
1363	chr6	150466687	150594551	127865	*	SE	34623	tumor
1364	chr7	130529250	130656651	127402	*	SE	34315	tumor
1365	chr13	45717900	45843151	125252	*	SE	33402	tumor
1366	chr12	52533950	52640951	107002	*	SE	32352	tumor
1367	chr15	52271100	52395651	124552	*	SE	31718	tumor
1368	chr15	90700650	90781051	80402	*	SE	31203	tumor
1369	chr11	119536450	119603551	67102	*	SE	30756	tumor
1370	chr3	45129450	45249651	120202	*	SE	30418	tumor
1371	chr3	57943200	58047251	104052	*	SE	29745	tumor
1372	chr13	73887350	74008101	120752	*	SE	29259	tumor
1373	chr1	16465050	16544501	79452	*	SE	28961	tumor
1374	chrX	45609030	45712351	103322	*	SE	28431	tumor
1375	chr10	105473250	105554101	80852	*	SE	28349	tumor
1376	chr3	5016350	5083451	67102	*	SE	28303	tumor
1377	chr9	131608600	131691701	83102	*	SE	28207	tumor
1378	chr9	75716850	75801201	84352	*	SE	28080	tumor
1379	chr9	111363850	111467151	103302	*	SE	27662	tumor
1380	chr17	17587286	17686501	99216	*	SE	27010	tumor
1381	chr20	19882450	19982351	99902	*	SE	26705	tumor
1382	chr4	74529600	74595851	66252	*	SE	26474	tumor
1383	chr21	43032600	43107201	74602	*	SE	26414	tumor
1384	chr10	76941000	77023751	82752	*	SE	26106	tumor
1385	chr17	17812750	17873283	60534	*	SE	24303	tumor
1386	chr11	57516500	57571151	54652	*	SE	23977	tumor
1387	chr2	178079921	178150651	70731	*	SE	23807	tumor
1388	chr1	43379700	43437651	57952	*	SE	23634	tumor
1389	chr15	60652450	60720001	67552	*	SE	23462	tumor
1390	chr18	61079200	61150901	71702	*	SE	23269	tumor
1391	chr3	37179200	37282180	102981	*	SE	23174	tumor
1392	chr6	113945550	114029901	84352	*	SE	23141	tumor
1393	chr18	55382450	55483551	101102	*	SE	23118	tumor
1394	chr3	134027550	134102351	74802	*	SE	23005	tumor
1395	chr22	36719700	36814051	94352	*	SE	22949	tumor
1396	chr9	21542000	21595101	53102	*	SE	22884	tumor
1397	chr20	30145600	30200501	54902	*	SE	22575	tumor
1398	chr9	97618800	97715251	96452	*	SE	22569	tumor
1399	chr12	13306700	13375051	68352	*	SE	22549	tumor
1400	chr3	46949350	47031451	82102	*	SE	22525	tumor
1401	chr9	37994150	38066709	72560	*	SE	22260	tumor
1402	chr18	28608050	28686101	78052	*	SE	22096	tumor
1403	chr18	28807200	28857051	49852	*	SE	21988	tumor
1404	chr3	57730900	57811501	80602	*	SE	21864	tumor
1405	chr2	85135262	85203801	68540	*	SE	21585	tumor
1406	chr10	34991950	35064051	72102	*	SE	21331	tumor
1407	chr9	95467400	95550501	83102	*	SE	21268	tumor
1408	chr5	52611500	52691751	80252	*	SE	21003	tumor
1409	chr3	149058500	149119251	60752	*	SE	20969	tumor
1410	chr14	50409650	50471737	62088	*	SE	20847	tumor
1411	chr12	6288650	6343701	55052	*	SE	20744	tumor
1412	chr4	87470800	87546451	75652	*	SE	20743	tumor
1413	chr9	130283800	130347551	63752	*	SE	20677	tumor
1414	chr10	82216537	82267551	51015	*	SE	20674	tumor
1415	chr6	16665250	16727851	62602	*	SE	20550	tumor
1416	chr4	95427100	95503751	76652	*	SE	20528	tumor
1417	chr19	14614750	14676051	61302	*	SE	20471	tumor
1418	chr17	57830500	57888201	57702	*	SE	20453	tumor
1419	chr10	71083950	71152601	68652	*	SE	20334	tumor
1420	chr17	38634600	38716451	81852	*	SE	20334	tumor
1421	chr3	122025150	122091651	66502	*	SE	20152	tumor
1422	chr9	78508059	78596801	88743	*	SE	20110	tumor
1423	chr1	181052800	181110451	57652	*	SE	20023	tumor
1424	chr10	81019500	81104001	84502	*	SE	19853	tumor
1425	chr12	50901267	50976701	75435	*	SE	19728	tumor
1426	chr6	106940650	107012051	71402	*	SE	19662	tumor
1427	chr8	48253650	48299451	45802	*	SE	19518	tumor
1428	chr18	33015550	33094501	78952	*	SE	19411	tumor
1429	chr3	197204600	197268801	64202	*	SE	19365	tumor
1430	chr7	105690300	105756401	66102	*	SE	19232	tumor
1431	chr4	15893400	15937101	43702	*	SE	19180	tumor
1432	chr8	128180550	128241351	60802	*	SE	19071	tumor
1433	chr17	39788750	39835201	46452	*	SE	18917	tumor
1434	chr11	111969400	112043501	74102	*	SE	18859	tumor
1435	chr9	111295950	111345451	49502	*	SE	18847	tumor
1436	chr12	110714350	110788501	74152	*	SE	18778	tumor
1437	chr1	203598427	203670501	72075	*	SE	18776	tumor
1438	chr6	138313650	138377851	64202	*	SE	18706	tumor
1439	chr9	137215450	137275901	60452	*	SE	18143	tumor
1440	chr6	159191450	159246301	54852	*	SE	18023	tumor
1441	chr8	28201600	28275601	74002	*	SE	18018	tumor
1442	chr18	9636800	9688201	51402	*	SE	17956	tumor
1443	chr10	105630650	105684851	54202	*	SE	17953	tumor
1444	chr12	109056200	109128851	72652	*	SE	17913	tumor
1445	chr12	95543600	95627101	83502	*	SE	17793	tumor
1446	chr13	41525200	41596051	70852	*	SE	17760	tumor
1447	chr2	9938300	9991601	53302	*	SE	17754	tumor
1448	chr11	129688240	129737351	49112	*	SE	17713	tumor
1449	chr11	72895500	72952201	56702	*	SE	17677	tumor
1450	chr12	53240000	53273551	33552	*	SE	17664	tumor
1451	chr7	6407950	6446501	38552	*	SE	17512	tumor
1452	chr2	113832394	113882636	50243	*	SE	17500	tumor
1453	chr6	42242350	42308451	66102	*	SE	17434	tumor
1454	chr6	3376850	3435251	58402	*	SE	17407	tumor
1455	chr10	4703700	4747251	43552	*	SE	17343	tumor
1456	chr1	156065250	156101301	36052	*	SE	17318	tumor
1457	chr5	140888000	140945751	57752	*	SE	17315	tumor
1458	chr9	33250700	33330351	79652	*	SE	17305	tumor
1459	chr1	201975450	202034501	59052	*	SE	17228	tumor
1460	chr2	9193150	9253101	59952	*	SE	17158	tumor
1461	chr11	119980500	120040351	59852	*	SE	17067	tumor
1462	chr14	74190850	74247851	57002	*	SE	16942	tumor
1463	chr19	13931650	13973051	41402	*	SE	16924	tumor
1464	chr11	65237250	65277501	40252	*	SE	16836	tumor
1465	chr17	16912550	16990951	78402	*	SE	16813	tumor
1466	chr3	52074800	52112601	37802	*	SE	16575	tumor
1467	chr3	50183100	50222901	39802	*	SE	16573	tumor
1468	chr1	209962350	210020951	58602	*	SE	16504	tumor
1469	chr17	80781150	80847301	66152	*	SE	16433	tumor
1470	chr3	196954500	197045901	91402	*	SE	16366	tumor
1471	chr10	74050650	74097901	47252	*	SE	16284	tumor
1472	chr1	43999046	44053551	54506	*	SE	16212	tumor
1473	chr11	129459800	129531501	71702	*	SE	16182	tumor
1474	chr17	73110450	73176597	66148	*	SE	16126	tumor
1475	chr15	90037100	90093801	56702	*	SE	16108	tumor
1476	chrX	46026300	46070851	44552	*	SE	16036	tumor
1477	chr12	76034250	76120651	86402	*	SE	16034	tumor
1478	chr15	41126450	41181201	54752	*	SE	15879	tumor
1479	chr14	51826000	51875551	49552	*	SE	15860	tumor
1480	chr3	182321050	182386301	65252	*	SE	15849	tumor
1481	chrX	109440250	109509651	69402	*	SE	15822	tumor
1482	chr9	124038700	124089751	51052	*	SE	15804	tumor
1483	chr13	20911650	20995851	84202	*	SE	15701	tumor
1484	chr2	28598650	28643201	44552	*	SE	15700	tumor
1485	chr11	34645087	34688751	43665	*	SE	15626	tumor
1486	chr6	7527900	7560901	33002	*	SE	15569	tumor
1487	chr17	39924500	39957801	33302	*	SE	15506	tumor
1488	chrX	114814600	114861451	46852	*	SE	15442	tumor
1489	chr4	174094250	174153201	58952	*	SE	15404	tumor
1490	chr2	159976800	160025301	48502	*	SE	15382	tumor
1491	chr5	52280300	52339451	59152	*	SE	15355	tumor
1492	chr13	109887650	109926551	38902	*	SE	15305	tumor
1493	chr10	21803200	21844301	41102	*	SE	15242	tumor
1494	chr22	25348750	25397401	48652	*	SE	15191	tumor
1495	chr10	72974797	73029651	54855	*	SE	15189	tumor
1496	chr11	94463200	94519551	56352	*	SE	15157	tumor
1497	chr5	149865450	149899501	34052	*	SE	15131	tumor
1498	chr15	93429025	93468101	39077	*	SE	15104	tumor
1499	chr5	96021400	96073851	52452	*	SE	15089	tumor
1500	chr1	223891794	223930351	38558	*	SE	15073	tumor
1501	chr2	191426250	191478501	52252	*	SE	14972	tumor
1502	chr2	131621950	131678001	56052	*	SE	14964	tumor
1503	chr20	48420200	48473501	53302	*	SE	14942	tumor
1504	chr4	100333450	100383651	50202	*	SE	14895	tumor
1505	chr5	66285950	66334151	48202	*	SE	14893	tumor
1506	chr20	48752400	48789901	37502	*	SE	14877	tumor
1507	chr1	151988250	152025001	36752	*	SE	14870	tumor
1508	chr4	68610500	68660201	49702	*	SE	14752	tumor
1509	chr1	201403600	201451151	47552	*	SE	14747	tumor
1510	chr15	93341213	93390551	49339	*	SE	14707	tumor
1511	chr16	89506000	89553651	47652	*	SE	14646	tumor
1512	chr2	161199000	161267001	68002	*	SE	14598	tumor
1513	chr1	152902400	152971721	69322	*	SE	14572	tumor
1514	chr18	74773400	74842273	68874	*	SE	14537	tumor
1515	chr2	122233600	122285954	52355	*	SE	14503	tumor
1516	chr9	97545800	97601701	55902	*	SE	14464	tumor
1517	chr3	182973531	183014601	41071	*	SE	14463	tumor
1518	chr6	138955100	139010303	55204	*	SE	14443	tumor
1519	chr2	178163400	178218351	54952	*	SE	14412	tumor
1520	chr12	110970800	111018563	47764	*	SE	14399	tumor
1521	chr21	40152950	40212451	59502	*	SE	14310	tumor
1522	chr1	68171550	68234151	62602	*	SE	14259	tumor
1523	chr7	116058750	116109401	50652	*	SE	14240	tumor
1524	chr21	45177250	45206051	28802	*	SE	14238	tumor
1525	chr17	18870600	18920201	49602	*	SE	14210	tumor
1526	chr11	33710500	33766851	56352	*	SE	14147	tumor
1527	chr11	118775800	118800901	25102	*	SE	14027	tumor
1528	chr13	52239300	52308301	69002	*	SE	14012	tumor
1529	chr5	134442650	134495551	52902	*	SE	13982	tumor
1530	chrX	64891400	64980301	88902	*	SE	13929	tumor
1531	chr9	33405017	33465301	60285	*	SE	13913	tumor
1532	chr7	20374000	20424651	50652	*	SE	13878	tumor
1533	chr10	97007850	97054801	46952	*	SE	13866	tumor
1534	chr2	17725000	17780851	55852	*	SE	13861	tumor
1535	chr5	147330500	147393701	63202	*	SE	13858	tumor
1536	chr5	148336500	148383651	47152	*	SE	13852	tumor
1537	chr6	159259650	159296151	36502	*	SE	13806	tumor
1538	chr1	198402250	198434401	32152	*	SE	13800	tumor
1539	chr11	118106750	118159801	53052	*	SE	13792	tumor
1540	chr6	106182400	106247101	64702	*	SE	13779	tumor
1541	chr22	46452524	46479375	26852	*	SE	13748	tumor
1542	chr5	134556700	134605551	48852	*	SE	13711	tumor
1543	chr12	109197900	109248858	50959	*	SE	13644	tumor
1544	chr7	43670250	43724901	54652	*	SE	13611	tumor
1545	chr10	112145200	112191451	46252	*	SE	13566	tumor
1546	chr1	33210011	33258701	48691	*	SE	13510	tumor
1547	chr1	207173050	207203600	30551	*	SE	13500	tumor
1548	chr15	68548500	68587651	39152	*	SE	13451	tumor
1549	chr8	21958350	22011451	53102	*	SE	13366	tumor
1550	chr12	46941500	46982351	40852	*	SE	13361	tumor
1551	chr8	102075200	102110701	35502	*	SE	13358	tumor
1552	chr14	102985300	103025101	39802	*	SE	13357	tumor
1553	chr17	2286200	2328201	42002	*	SE	13355	tumor
1554	chr17	4222000	4276951	54952	*	SE	13292	tumor
1555	chr7	121561000	121606501	45502	*	SE	13263	tumor
1556	chr10	116252550	116284184	31635	*	SE	13236	tumor
1557	chr2	219137950	219164301	26352	*	SE	13204	tumor
1558	chr9	127541936	127604801	62866	*	SE	13177	tumor
1559	chr16	4961300	5000251	38952	*	SE	13165	tumor
1560	chr1	27171050	27202851	31802	*	SE	13142	tumor
1561	chr14	69252400	69301101	48702	*	SE	13137	tumor
1562	chr19	6051250	6106251	55002	*	SE	13113	tumor
1563	chr8	8186450	8243601	57152	*	SE	13101	tumor
1564	chr9	93705250	93764951	59702	*	SE	13045	tumor
1565	chr8	17582584	17611351	28768	*	SE	12983	tumor
1566	chr3	10209062	10267601	58540	*	SE	12945	tumor
1567	chr9	95408200	95446201	38002	*	SE	12938	tumor
1568	chr20	17535650	17592951	57302	*	SE	12934	tumor
1569	chr2	201985886	202027751	41866	*	SE	12928	tumor
1570	chr9	130706400	130740311	33912	*	SE	12917	tumor
1571	chr22	42225050	42257901	32852	*	SE	12913	tumor
1572	chr2	29322550	29354201	31652	*	SE	12908	tumor
1573	chr11	129235100	129263701	28602	*	SE	12904	tumor
1574	chrX	65115750	65156701	40952	*	SE	12837	tumor
1575	chr11	129279850	129334901	55052	*	SE	12833	tumor
1576	chr15	59548250	59606301	58052	*	SE	12800	tumor
1577	chr2	26214650	26245751	31102	*	SE	12794	tumor
1578	chr1	205245250	205288382	43133	*	SE	12757	tumor
1579	chr4	114356150	114404751	48602	*	SE	12741	tumor
1580	chr12	31884608	31916201	31594	*	SE	12724	tumor
1581	chr8	128266600	128323501	56902	*	SE	12681	tumor
1582	chr6	136981350	137051351	70002	*	SE	12666	tumor
1583	chr4	87747100	87776601	29502	*	SE	12587	tumor
1584	chr12	610550	651801	41252	*	SE	12581	tumor
1585	chr12	122209900	122249901	40002	*	SE	12571	tumor
1586	chr2	221038750	221096101	57352	*	SE	12567	tumor
1587	chr17	57904600	57936701	32102	*	SE	12544	tumor
1588	chr6	42179600	42214801	35202	*	SE	12534	tumor
1589	chr3	190061250	190103159	41910	*	SE	12521	tumor
1590	chr14	50362235	50395851	33617	*	SE	12513	tumor
1591	chr1	115134150	115176251	42102	*	SE	12501	tumor
1592	chr2	157287800	157334101	46302	*	SE	12483	tumor
1593	chr22	46894400	46955401	61002	*	SE	12482	tumor
1594	chr17	35789350	35839401	50052	*	SE	12452	tumor
1595	chr18	20394250	20450601	56352	*	SE	12421	tumor
1596	chr15	92482500	92518601	36102	*	SE	12367	tumor
1597	chr8	30545550	30582985	37436	*	SE	12362	tumor
1598	chr13	48972400	49028201	55802	*	SE	12361	tumor
1599	chrX	49011650	49047251	35602	*	SE	12359	tumor
1600	chr11	65184050	65223201	39152	*	SE	12264	tumor
1601	chr2	28833000	28886101	53102	*	SE	12219	tumor
1602	chr2	70293750	70318501	24752	*	SE	12203	tumor
1603	chr19	12888934	12908601	19668	*	SE	12159	tumor
1604	chr8	32083150	32128401	45252	*	SE	12152	tumor
1605	chr21	44913700	44954051	40352	*	SE	12130	tumor
1606	chr16	48600050	48647151	47102	*	SE	12103	tumor
1607	chr20	49129390	49182501	53112	*	SE	12101	tumor
1608	chr19	35581850	35620051	38202	*	SE	12098	tumor
1609	chr15	63638400	63679001	40602	*	SE	12046	tumor
1610	chr2	213765950	213806151	40202	*	SE	12002	tumor
1611	chr11	120248600	120308651	60052	*	SE	11940	tumor
1612	chr8	10539500	10606851	67352	*	SE	11938	tumor
1613	chr10	126396950	126438651	41702	*	SE	11860	tumor
1614	chr14	24726300	24765801	39502	*	SE	11834	tumor
1615	chr6	42065250	42108214	42965	*	SE	11826	tumor
1616	chr1	108186600	108228625	42026	*	SE	11800	tumor
1617	chr6	138400500	138426159	25660	*	SE	11787	tumor
1618	chr4	153594150	153645351	51202	*	SE	11762	tumor
1619	chr9	657550	696651	39102	*	SE	11746	tumor
1620	chr11	32836300	32874601	38302	*	SE	11715	tumor
1621	chrX	23859350	23921401	62052	*	SE	11681	tumor
1622	chr1	161042260	161065351	23092	*	SE	11660	tumor
1623	chr2	70723050	70772701	49652	*	SE	11640	tumor
1624	chr13	78091250	78133801	42552	*	SE	11630	tumor
1625	chr11	13093400	13147651	54252	*	SE	11604	tumor
1626	chr3	171489850	171530851	41002	*	SE	11560	tumor
1627	chr6	134744850	134788201	43352	*	SE	11531	tumor
1628	chr18	20510650	20561801	51152	*	SE	11528	tumor
1629	chr3	57081200	57118151	36952	*	SE	11506	tumor
1630	chrX	46096300	46143751	47452	*	SE	11504	tumor
1631	chr11	95959250	96014051	54802	*	SE	11497	tumor
1632	chr19	13250050	13284701	34652	*	SE	11487	tumor
1633	chr14	65173692	65204101	30410	*	SE	11462	tumor
1634	chr12	110300500	110330451	29952	*	SE	11438	tumor
1635	chr11	35162916	35206701	43786	*	SE	11433	tumor
1636	chr7	44648620	44681101	32482	*	SE	11432	tumor
1637	chr2	131555750	131596101	40352	*	SE	11382	tumor
1638	chr18	61240900	61273201	32302	*	SE	11379	tumor
1639	chr6	1060450	1113801	53352	*	SE	11357	tumor
1640	chr2	232505250	232547101	41852	*	SE	11315	tumor
1641	chr5	114750250	114803651	53402	*	SE	11291	tumor
1642	chr12	72083250	72122751	39502	*	SE	11271	tumor
1643	chr11	69042400	69080101	37702	*	SE	11256	tumor
1644	chr8	126136400	126197901	61502	*	SE	11235	tumor
1645	chr18	9576100	9620501	44402	*	SE	11211	tumor
1646	chr19	1244700	1273018	28319	*	SE	11204	tumor
1647	chr6	7127950	7164451	36502	*	SE	11190	tumor
1648	chr1	200594150	200644351	50202	*	SE	11189	tumor
1649	chr3	111447850	111487101	39252	*	SE	11180	tumor
1650	chr1	160964550	161002351	37802	*	SE	11174	tumor
1651	chr1	153483750	153511651	27902	*	SE	11167	tumor
1652	chr16	16039550	16084101	44552	*	SE	11154	tumor
1653	chr8	38857200	38900701	43502	*	SE	11143	tumor
1654	chr3	176869000	176918201	49202	*	SE	11140	tumor
1655	chr5	167229300	167267101	37802	*	SE	11102	tumor
1656	chr13	97904550	97946151	41602	*	SE	11100	tumor
1657	chr9	21971500	22006811	35312	*	SE	11082	tumor
1658	chr17	17714000	17754051	40052	*	SE	11080	tumor
1659	chr5	147446034	147485651	39618	*	SE	11069	tumor
1660	chr6	6789300	6829151	39852	*	SE	11044	tumor
1661	chr15	45419350	45459501	40152	*	SE	11035	tumor
1662	chr14	59801000	59836901	35902	*	SE	11027	tumor
1663	chr3	45000100	45036351	36252	*	SE	11012	tumor
1664	chr13	95748250	95807901	59652	*	SE	11008	tumor
1665	chr1	214594300	214651951	57652	*	SE	10973	tumor
1666	chr14	55562250	55593433	31184	*	SE	10971	tumor
1667	chr1	113139900	113175401	35502	*	SE	10910	tumor
1668	chr4	11591000	11637051	46052	*	SE	10900	tumor
1669	chr3	172300950	172363551	62602	*	SE	10874	tumor
1670	chr6	137331650	137363051	31402	*	SE	10856	tumor
1671	chr7	116315550	116350851	35302	*	SE	10833	tumor
1672	chr19	44242250	44289451	47202	*	SE	10800	tumor
1673	chr2	10027450	10054701	27252	*	SE	10750	tumor
1674	chr2	191504900	191541801	36902	*	SE	10737	tumor
1675	chr7	75920150	75948001	27852	*	SE	10732	tumor
1676	chr16	68940900	68987101	46202	*	SE	10706	tumor
1677	chr11	62304750	62330501	25752	*	SE	10704	tumor
1678	chr15	99962700	100017451	54752	*	SE	10696	tumor
1679	chrX	44735050	44794651	59602	*	SE	10667	tumor
1680	chr6	106808500	106846101	37602	*	SE	10636	tumor
1681	chr2	158091900	158127451	35552	*	SE	10630	tumor
1682	chr15	90933972	90985151	51180	*	SE	10627	tumor
1683	chr1	234724250	234751751	27502	*	SE	10623	tumor
1684	chr17	4743750	4771551	27802	*	SE	10622	tumor
1685	chr19	2027950	2062451	34502	*	SE	10583	tumor
1686	chr20	60923200	60957251	34052	*	SE	10523	tumor
1687	chr9	113091100	113128851	37752	*	SE	10499	tumor
1688	chr14	68978350	69021751	43402	*	SE	10499	tumor
1689	chr1	43468650	43501201	32552	*	SE	10497	tumor
1690	chr13	76268200	76301401	33202	*	SE	10494	tumor
1691	chr10	101735300	101767175	31876	*	SE	10482	tumor
1692	chr19	45930000	45960401	30402	*	SE	10466	tumor
1693	chr15	85984300	86039301	55002	*	SE	10455	tumor
1694	chr8	96070400	96127801	57402	*	SE	10444	tumor
1695	chr12	6378450	6407001	28552	*	SE	10427	tumor
1696	chr19	4364400	4397970	33571	*	SE	10426	tumor
1697	chr22	38280200	38307201	27002	*	SE	10423	tumor
1698	chr14	103452000	103499151	47152	*	SE	10412	tumor
1699	chr10	63776950	63822951	46002	*	SE	10405	tumor
1700	chr2	70207950	70253751	45802	*	SE	10379	tumor
1701	chr16	68765100	68795951	30852	*	SE	10377	tumor
1702	chr12	57464250	57501588	37339	*	SE	10367	tumor
1703	chr4	95359200	95411651	52452	*	SE	10356	tumor
1704	chr12	6172600	6217601	45002	*	SE	10354	tumor
1705	chr1	15726400	15756951	30552	*	SE	10345	tumor
1706	chr5	134357200	134375801	18602	*	SE	10343	tumor
1707	chr1	16203350	16252751	49402	*	SE	10332	tumor
1708	chr13	80057900	80093201	35302	*	SE	10328	tumor
1709	chr1	89232300	89270201	37902	*	SE	10311	tumor
1710	chr20	23115773	23143001	27229	*	SE	10305	tumor
1711	chr1	93788250	93828751	40502	*	SE	10291	tumor
1712	chr16	70715700	70750151	34452	*	SE	10291	tumor
1713	chr7	75970250	76023701	53452	*	SE	10290	tumor
1714	chr12	10012800	10049751	36952	*	SE	10246	tumor
1715	chr2	113549050	113575751	26702	*	SE	10233	tumor
1716	chr1	24688550	24718601	30052	*	SE	10213	tumor
1717	chr2	161049400	161099351	49952	*	SE	10201	tumor
1718	chrX	84739700	84775501	35802	*	SE	10110	tumor
1719	chr1	109769350	109820101	50752	*	SE	10068	tumor
1720	chr8	42342200	42367251	25052	*	SE	10064	tumor
1721	chr4	187824050	187859351	35302	*	SE	10050	tumor
1722	chr6	2806700	2856801	50102	*	SE	10042	tumor
1723	chr11	64603050	64638651	35602	*	SE	10005	tumor
1724	chr6	138128650	138155501	26852	*	SE	9999	tumor
1725	chr16	15962700	15996201	33502	*	SE	9994	tumor
1726	chr14	68401700	68448451	46752	*	SE	9993	tumor
1727	chr3	64126950	64176701	49752	*	SE	9990	tumor
1728	chr14	71158200	71191101	32902	*	SE	9990	tumor
1729	chr19	36618950	36661051	42102	*	SE	9988	tumor
1730	chr1	95081650	95127351	45702	*	SE	9982	tumor
1731	chr14	59705900	59749351	43452	*	SE	9969	tumor
1732	chr6	160387200	160429051	41852	*	SE	9953	tumor
1733	chr6	106531600	106583101	51502	*	SE	9952	tumor
1734	chr2	10081400	10122201	40802	*	SE	9946	tumor
1735	chr12	27482500	27502301	19802	*	SE	9939	tumor
1736	chr5	145395650	145428601	32952	*	SE	9933	tumor
1737	chr8	103748300	103783601	35302	*	SE	9925	tumor
1738	chr2	46527950	46560851	32902	*	SE	9922	tumor
1739	chr2	43382900	43412351	29452	*	SE	9907	tumor
1740	chr3	56854550	56897751	43202	*	SE	9899	tumor
1741	chr1	9927800	9962951	35152	*	SE	9873	tumor
1742	chr3	128929900	128964501	34602	*	SE	9790	tumor
1743	chr7	30344600	30389051	44452	*	SE	9776	tumor
1744	chr2	112377000	112420051	43052	*	SE	9765	tumor
1745	chr12	28119250	28153501	34252	*	SE	9764	tumor
1746	chr2	38660500	38693601	33102	*	SE	9731	tumor
1747	chr8	26157050	26219751	62702	*	SE	9730	tumor
1748	chr19	45227400	45259251	31852	*	SE	9726	tumor
1749	chr8	128862900	128891501	28602	*	SE	9713	tumor
1750	chr19	1154800	1184901	30102	*	SE	9693	tumor
1751	chr22	25506900	25568151	61252	*	SE	9687	tumor
1752	chr6	7468950	7509201	40252	*	SE	9661	tumor
1753	chr6	143984650	144015651	31002	*	SE	9658	tumor
1754	chr1	39570600	39607301	36702	*	SE	9651	tumor
1755	chr2	64315200	64369104	53905	*	SE	9642	tumor
1756	chr1	154971850	154992051	20202	*	SE	9634	tumor
1757	chr22	38608600	38637301	28702	*	SE	9632	tumor
1758	chr1	27738700	27790751	52052	*	SE	9627	tumor
1759	chr2	173295350	173331801	36452	*	SE	9626	tumor
1760	chr6	53470250	53496801	26552	*	SE	9619	tumor
1761	chr18	59859950	59893101	33152	*	SE	9608	tumor
1762	chr15	42069131	42102751	33621	*	SE	9597	tumor
1763	chr2	28477450	28520301	42852	*	SE	9570	tumor
1764	chr11	126237300	126284351	47052	*	SE	9567	tumor
1765	chr6	74408013	74442151	34139	*	SE	9541	tumor
1766	chr2	110852800	110871642	18843	*	SE	9533	tumor
1767	chr4	38155750	38194751	39002	*	SE	9493	tumor
1768	chr12	112533500	112568251	34752	*	SE	9472	tumor
1769	chr15	41058784	41093651	34868	*	SE	9437	tumor
1770	chr1	24608500	24643310	34811	*	SE	9436	tumor
1771	chr7	55009300	55037951	28652	*	SE	9401	tumor
1772	chr10	106076350	106100051	23702	*	SE	9392	tumor
1773	chr6	139254000	139306701	52702	*	SE	9368	tumor
1774	chr20	30278000	30308155	30156	*	SE	9363	tumor
1775	chr13	73629500	73670051	40552	*	SE	9357	tumor
1776	chr11	57059100	57089901	30802	*	SE	9325	tumor
1777	chr2	106442600	106477801	35202	*	SE	9319	tumor
1778	chr15	86120800	86152701	31902	*	SE	9291	tumor
1779	chr1	151942200	151975251	33052	*	SE	9281	tumor
1780	chr16	85018850	85042640	23791	*	SE	9278	tumor
1781	chr2	70139300	70175451	36152	*	SE	9274	tumor
1782	chr15	42202400	42241701	39302	*	SE	9270	tumor
1783	chr11	12698468	12749251	50784	*	SE	9268	tumor
1784	chrX	117090900	117132151	41252	*	SE	9242	tumor
1785	chr3	20084350	20111551	27202	*	SE	9231	tumor
1786	chr9	74533350	74563701	30352	*	SE	9222	tumor
1787	chr1	153524950	153553201	28252	*	SE	9220	tumor
1788	chr9	21673400	21690251	16852	*	SE	9213	tumor
1789	chr1	19249200	19288701	39502	*	SE	9211	tumor
1790	chr3	30362650	30401201	38552	*	SE	9205	tumor
1791	chr2	58327550	58359301	31752	*	SE	9198	tumor
1792	chr1	12633100	12675319	42220	*	SE	9193	tumor
1793	chr10	3793600	3824972	31373	*	SE	9165	tumor
1794	chr11	129594300	129634901	40602	*	SE	9164	tumor
1795	chr20	43958500	43988075	29576	*	SE	9135	tumor
1796	chr4	173902150	173924351	22202	*	SE	9127	tumor
1797	chr21	43146400	43184748	38349	*	SE	9119	tumor
1798	chr15	75943847	75965851	22005	*	SE	9110	tumor
1799	chr10	27064300	27110251	45952	*	SE	9110	tumor
1800	chr14	50316150	50349151	33002	*	SE	9110	tumor
1801	chr4	153246550	153281151	34602	*	SE	9090	tumor
1802	chr10	11911500	11931251	19752	*	SE	9080	tumor
1803	chr18	60407950	60445901	37952	*	SE	9078	tumor
1804	chr3	151976800	152014692	37893	*	SE	9070	tumor
1805	chr4	15637150	15680850	43701	*	SE	9049	tumor
1806	chr6	30777850	30815551	37702	*	SE	9039	tumor
1807	chr7	43599750	43644201	44452	*	SE	9011	tumor
1808	chr14	37116200	37146801	30602	*	SE	9010	tumor
1809	chr12	86197050	86233001	35952	*	SE	8986	tumor
1810	chr6	108891800	108937151	45352	*	SE	8985	tumor
1811	chr18	12589650	12644001	54352	*	SE	8979	tumor
1812	chr7	92254400	92283451	29052	*	SE	8977	tumor
1813	chr6	53380500	53423701	43202	*	SE	8953	tumor
1814	chr18	28770600	28792951	22352	*	SE	8952	tumor
1815	chr7	46580550	46609751	29202	*	SE	8948	tumor
1816	chr11	66821050	66850001	28952	*	SE	8947	tumor
1817	chr12	53609550	53629151	19602	*	SE	8945	tumor
1818	chr10	76880500	76914601	34102	*	SE	8928	tumor
1819	chr3	151019100	151039651	20552	*	SE	8893	tumor
1820	chr14	69140250	69173751	33502	*	SE	8886	tumor
1821	chr2	191363550	191412701	49152	*	SE	8884	tumor
1822	chr15	52155050	52179901	24852	*	SE	8881	tumor
1823	chr19	38757597	38792302	34706	*	SE	8871	tumor
1824	chr3	4754550	4798251	43702	*	SE	8870	tumor
1825	chr14	31500950	31535301	34352	*	SE	8858	tumor
1826	chr12	6468550	6496151	27602	*	SE	8828	tumor
1827	chr19	10844650	10878101	33452	*	SE	8826	tumor
1828	chr10	126307200	126346301	39102	*	SE	8778	tumor
1829	chr10	85911350	85944101	32752	*	SE	8770	tumor
1830	chr6	161435850	161479951	44102	*	SE	8767	tumor
1831	chr14	81770100	81799251	29152	*	SE	8764	tumor
1832	chr2	151324700	151341679	16980	*	SE	8756	tumor
1833	chr2	67672250	67692751	20502	*	SE	8753	tumor
1834	chr12	50591400	50619301	27902	*	SE	8753	tumor
1835	chr17	41524673	41558351	33679	*	SE	8752	tumor
1836	chr4	38302600	38342251	39652	*	SE	8747	tumor
1837	chr12	106665150	106694079	28930	*	SE	8743	tumor
1838	chr19	39260300	39299001	38702	*	SE	8734	tumor
1839	chr2	165683350	165709351	26002	*	SE	8733	tumor
1840	chr22	20864385	20888701	24317	*	SE	8709	tumor
1841	chr2	143616400	143639351	22952	*	SE	8691	tumor
1842	chr1	43513900	43541451	27552	*	SE	8674	tumor
1843	chr12	54752350	54782582	30233	*	SE	8668	tumor
1844	chr9	108038550	108069001	30452	*	SE	8664	tumor
1845	chr4	40445450	40493351	47902	*	SE	8646	tumor
1846	chr13	48549050	48589301	40252	*	SE	8645	tumor
1847	chr8	74467550	74507451	39902	*	SE	8629	tumor
1848	chr4	56463850	56485251	21402	*	SE	8625	tumor
1849	chr14	64559100	64595201	36102	*	SE	8594	tumor
1850	chr10	80896500	80922601	26102	*	SE	8578	tumor
1851	chr12	948050	975101	27052	*	SE	8553	tumor
1852	chr11	67007600	67045651	38052	*	SE	8544	tumor
1853	chr20	32953561	33002451	48891	*	SE	8505	tumor
1854	chr8	8105600	8131801	26202	*	SE	8500	tumor
1855	chr11	128987850	129033701	45852	*	SE	8491	tumor
1856	chr4	154392900	154438401	45502	*	SE	8489	tumor
1857	chr13	99693250	99728151	34902	*	SE	8488	tumor
1858	chr4	140565500	140609601	44102	*	SE	8479	tumor
1859	chr6	7182900	7220401	37502	*	SE	8473	tumor
1860	chr22	32037400	32060751	23352	*	SE	8467	tumor
1861	chr14	31697100	31734801	37702	*	SE	8465	tumor
1862	chr15	89633880	89667451	33572	*	SE	8460	tumor
1863	chrX	118612150	118644301	32152	*	SE	8451	tumor
1864	chr21	45122250	45162851	40602	*	SE	8443	tumor
1865	chr5	112566700	112612401	45702	*	SE	8437	tumor
1866	chr18	21125600	21164080	38481	*	SE	8436	tumor
1867	chr2	64428900	64472001	43102	*	SE	8430	tumor
1868	chr6	137084100	137116251	32152	*	SE	8429	tumor
1869	chr13	96142700	96187651	44952	*	SE	8429	tumor
1870	chr7	12729600	12778251	48652	*	SE	8428	tumor
1871	chrX	149852850	149888951	36102	*	SE	8421	tumor
1872	chr21	40273200	40293601	20402	*	SE	8416	tumor
1873	chr8	82169550	82201901	32352	*	SE	8413	tumor
1874	chr16	69018600	69047301	28702	*	SE	8391	tumor
1875	chr7	98694200	98739222	45023	*	SE	8388	tumor
1876	chr5	79760500	79788951	28452	*	SE	8386	tumor
1877	chr8	22902100	22932101	30002	*	SE	8381	tumor
1878	chr21	33711350	33759501	48152	*	SE	8373	tumor
1879	chr5	73107600	73145951	38352	*	SE	8361	tumor
1880	chr11	3002150	3035901	33752	*	SE	8357	tumor
1881	chr5	112497850	112540251	42402	*	SE	8352	tumor
1882	chr8	143864550	143898501	33952	*	SE	8352	tumor
1883	chr6	18407200	18456551	49352	*	SE	8349	tumor
1884	chr12	14536400	14578701	42302	*	SE	8337	tumor
1885	chr1	183430000	183462701	32702	*	SE	8335	tumor
1886	chr5	134511100	134536351	25252	*	SE	8334	tumor
1887	chr12	47052350	47074051	21702	*	SE	8331	tumor
1888	chr18	11993050	12039001	45952	*	SE	8316	tumor
1889	chr5	168039400	168086001	46602	*	SE	8309	tumor
1890	chr7	157071400	157092801	21402	*	SE	8284	tumor
1891	chr15	56308250	56337201	28952	*	SE	8278	tumor
1892	chr7	123410150	123445601	35452	*	SE	8277	tumor
1893	chr10	54247850	54299951	52102	*	SE	8270	tumor
1894	chr3	141589400	141630451	41052	*	SE	8253	tumor
1895	chr8	134330000	134354651	24652	*	SE	8243	tumor
1896	chr4	68979400	69024751	45352	*	SE	8241	tumor
1897	chr12	104648800	104685801	37002	*	SE	8234	tumor
1898	chr3	24619850	24645401	25552	*	SE	8229	tumor
1899	chr3	185254250	185276751	22502	*	SE	8227	tumor
1900	chr12	66023000	66065851	42852	*	SE	8219	tumor
1901	chr5	145303400	145333251	29852	*	SE	8205	tumor
1902	chr15	94370300	94391801	21502	*	SE	8200	tumor
1903	chrX	23803774	23833301	29528	*	SE	8199	tumor
1904	chrX	46175800	46195651	19852	*	SE	8185	tumor
1905	chr17	75318096	75364701	46606	*	SE	8177	tumor
1906	chr12	46807450	46850701	43252	*	SE	8133	tumor
1907	chr16	57651200	57682501	31302	*	SE	8129	tumor
1908	chr5	59039450	59070251	30802	*	SE	8127	tumor
1909	chr9	93934800	93966051	31252	*	SE	8114	tumor
1910	chr7	121169200	121187451	18252	*	SE	8112	tumor
1911	chr7	16675750	16716501	40752	*	SE	8106	tumor
1912	chr2	191204250	191233251	29002	*	SE	8102	tumor
1913	chr20	19713900	19740451	26552	*	SE	8087	tumor
1914	chr17	71283500	71313451	29952	*	SE	8078	tumor
1915	chr22	31223900	31242901	19002	*	SE	8063	tumor
1916	chr10	121413381	121444701	31321	*	SE	8057	tumor
1917	chr9	37944200	37973201	29002	*	SE	8045	tumor
1918	chr1	224613900	224645301	31402	*	SE	8043	tumor
1919	chr6	18329200	18354501	25302	*	SE	8037	tumor
1920	chr10	101665200	101706601	41402	*	SE	8035	tumor
1921	chr1	37934300	37952901	18602	*	SE	8034	tumor
1922	chr17	73671300	73698751	27452	*	SE	8021	tumor
1923	chr2	153275850	153304451	28602	*	SE	8009	tumor
1924	chr13	107149650	107184401	34752	*	SE	8001	tumor
1925	chr11	64077850	64104951	27102	*	SE	7992	tumor
1926	chr16	50728450	50755601	27152	*	SE	7982	tumor
1927	chr2	169372600	169403651	31052	*	SE	7981	tumor
1928	chr13	43616050	43648901	32852	*	SE	7977	tumor
1929	chr5	95417600	95458851	41252	*	SE	7962	tumor
1930	chr19	4042900	4064315	21416	*	SE	7957	tumor
1931	chr8	103799250	103822901	23652	*	SE	7955	tumor
1932	chr5	57115700	57140801	25102	*	SE	7951	tumor
1933	chr22	50974750	50998827	24078	*	SE	7949	tumor
1934	chr5	95257950	95294851	36902	*	SE	7935	tumor
1935	chr9	124102550	124137651	35102	*	SE	7928	tumor
1936	chr18	28562450	28594501	32052	*	SE	7920	tumor
1937	chr1	215743234	215775151	31918	*	SE	7918	tumor
1938	chr5	172190600	172210801	20202	*	SE	7912	tumor
1939	chr8	42121350	42152701	31352	*	SE	7912	tumor
1940	chr1	8059700	8083892	24193	*	SE	7905	tumor
1941	chr4	38668749	38688001	19253	*	SE	7894	tumor
1942	chr1	178230550	178254201	23652	*	SE	7889	tumor
1943	chr11	16893550	16927651	34102	*	SE	7880	tumor
1944	chr20	25203550	25235651	32102	*	SE	7879	tumor
1945	chr10	103123650	103142801	19152	*	SE	7878	tumor
1946	chr6	56513950	56542101	28152	*	SE	7860	tumor
1947	chr19	50709384	50740451	31068	*	SE	7858	tumor
1948	chr8	102435000	102472251	37252	*	SE	7846	tumor
1949	chr3	183707100	183733226	26127	*	SE	7842	tumor
1950	chr8	8295200	8319251	24052	*	SE	7832	tumor
1951	chr17	41471550	41509601	38052	*	SE	7803	tumor
1952	chrX	122916250	122957451	41202	*	SE	7803	tumor
1953	chr3	183630500	183662351	31852	*	SE	7801	tumor
1954	chr21	44858250	44888201	29952	*	SE	7798	tumor
1955	chr10	4761350	4780501	19152	*	SE	7781	tumor
1956	chr1	51428436	51451651	23216	*	SE	7779	tumor
1957	chr22	38144740	38181951	37212	*	SE	7758	tumor
1958	chr7	116141943	116174051	32109	*	SE	7758	tumor
1959	chr20	49031800	49057951	26152	*	SE	7754	tumor
1960	chr5	72933200	72970851	37652	*	SE	7746	tumor
1961	chr18	29944700	29965301	20602	*	SE	7740	tumor
1962	chr12	121338600	121367701	29102	*	SE	7737	tumor
1963	chr13	52985300	53021151	35852	*	SE	7737	tumor
1964	chr12	48145350	48177201	31852	*	SE	7736	tumor
1965	chr16	55581200	55606301	25102	*	SE	7732	tumor
1966	chr17	79055250	79072151	16902	*	SE	7732	tumor
1967	chr5	95984900	96008001	23102	*	SE	7722	tumor
1968	chr4	140500000	140532751	32752	*	SE	7717	tumor
1969	chr2	64859450	64878545	19096	*	SE	7676	tumor
1970	chr14	34503700	34534351	30652	*	SE	7675	tumor
1971	chr1	156228950	156256751	27802	*	SE	7669	tumor
1972	chr6	150161000	150182979	21980	*	SE	7666	tumor
1973	chr6	108986150	109024301	38152	*	SE	7663	tumor
1974	chr7	134194600	134230601	36002	*	SE	7663	tumor
1975	chr5	149126300	149162301	36002	*	SE	7661	tumor
1976	chr5	74853950	74916051	62102	*	SE	7653	tumor
1977	chr7	98794500	98834751	40252	*	SE	7650	tumor
1978	chrX	109386550	109427601	41052	*	SE	7650	tumor
1979	chr15	72513550	72531901	18352	*	SE	7646	tumor
1980	chr22	50719850	50743501	23652	*	SE	7640	tumor
1981	chr14	53158750	53180451	21702	*	SE	7637	tumor
1982	chr9	114599700	114621501	21802	*	SE	7635	tumor
1983	chr19	10607550	10634201	26652	*	SE	7629	tumor
1984	chr3	141537450	141563951	26502	*	SE	7623	tumor
1985	chr13	76337296	76372351	35056	*	SE	7618	tumor
1986	chr1	159882550	159912885	30336	*	SE	7613	tumor
1987	chr3	50264500	50297401	32902	*	SE	7585	tumor
1988	chr11	13173950	13204451	30502	*	SE	7576	tumor
1989	chr20	48832000	48865751	33752	*	SE	7575	tumor
1990	chr20	48291900	48326501	34602	*	SE	7529	tumor
1991	chr1	52085045	52125351	40307	*	SE	7528	tumor
1992	chr1	27657650	27682851	25202	*	SE	7527	tumor
1993	chr7	158594550	158619201	24652	*	SE	7518	tumor
1994	chr11	69980400	70008001	27602	*	SE	7516	tumor
1995	chr5	175823600	175841039	17440	*	SE	7516	tumor
1996	chr2	241372600	241392001	19402	*	SE	7512	tumor
1997	chr11	10533223	10557801	24579	*	SE	7503	tumor
[truncated: 1,605 more rows]
