# Supplementary material for: Epigenetic profiling reveals key super-enhancer networks driving oncogenesis in HPV-positive HNSCC
Source: iScience. 2025 Oct 30;28(11):113911. doi: 10.1016/j.isci.2025.113911 (PMC12664489; doi:10.1016/j.isci.2025.113911)
Supplement: Table S2. Classification of super-enhancer domains (SEDs), related to Figure 2 — This table categorizes super-enhancer domains into normal-specific (UPPP), tumor-specific, and non-specific (mixed) regions. [file mmc3.xlsx]

## Sheet: Sheet1
Supplementary Table 2. List of Super-enhancers domains.
Description: List of Super-enhancers domains regions (SED); UPPP=normal; tumor; mixed=non-specific.
	seqnames	start	end	width	strand	source
1	chr2	22500	53601	31102	*	tumor
2	chr2	9190900	9253101	62202	*	tumor
3	chr2	9677600	9706951	29352	*	tumor
4	chr2	9878650	9991601	112952	*	tumor
5	chr2	10025600	10059151	33552	*	tumor
6	chr2	10078650	10126001	47352	*	tumor
7	chr2	12835900	12870401	34502	*	tumor
8	chr2	17595600	17625401	29802	*	tumor
9	chr2	17717750	17833601	115852	*	tumor
10	chr2	20240750	20439001	198252	*	tumor
11	chr2	20516000	20571951	55952	*	tumor
12	chr2	20597250	20668501	71252	*	tumor
13	chr2	24538700	24588651	49952	*	UPPP
14	chr2	25485800	25518701	32902	*	UPPP
15	chr2	26202600	26299551	96952	*	tumor
16	chr2	27567350	27596401	29052	*	tumor
17	chr2	27854600	28001501	146902	*	tumor
18	chr2	28477450	28520301	42852	*	tumor
19	chr2	28576550	28643201	66652	*	mixed
20	chr2	28655900	28695251	39352	*	tumor
21	chr2	28786800	28912501	125702	*	tumor
22	chr2	28930800	29005351	74552	*	tumor
23	chr2	29322550	29357501	34952	*	tumor
24	chr2	30445250	30521701	76452	*	UPPP
25	chr2	31601100	31656801	55702	*	tumor
26	chr2	33703820	33728701	24882	*	UPPP
27	chr2	37809150	37901851	92702	*	UPPP
28	chr2	38660500	38695901	35402	*	tumor
29	chr2	38909700	38950851	41152	*	UPPP
30	chr2	39342250	39370001	27752	*	UPPP
31	chr2	42323300	42365201	41902	*	UPPP
32	chr2	43354150	43424901	70752	*	mixed
33	chr2	43438350	43451244	12895	*	UPPP
34	chr2	43612300	43657101	44802	*	UPPP
35	chr2	46513700	46562501	48802	*	tumor
36	chr2	46762200	46802901	40702	*	UPPP
37	chr2	48533050	48581351	48302	*	tumor
38	chr2	54773950	54844601	70652	*	mixed
39	chr2	55232150	55286351	54202	*	UPPP
40	chr2	58324200	58365901	41702	*	tumor
41	chr2	60668100	60784801	116702	*	mixed
42	chr2	61094100	61126901	32802	*	UPPP
43	chr2	61159650	61197601	37952	*	tumor
44	chr2	64315200	64369104	53905	*	mixed
45	chr2	64428550	64475051	46502	*	tumor
46	chr2	64788850	64908401	119552	*	mixed
47	chr2	64949300	65015651	66352	*	mixed
48	chr2	65045750	65106151	60402	*	mixed
49	chr2	66652600	66683401	30802	*	tumor
50	chr2	67670800	67704351	33552	*	tumor
51	chr2	68589350	68668751	79402	*	UPPP
52	chr2	68941500	69061251	119752	*	UPPP
53	chr2	69964300	70010551	46252	*	tumor
54	chr2	70123589	70175451	51863	*	tumor
55	chr2	70207950	70253751	45802	*	tumor
56	chr2	70293700	70374701	81002	*	mixed
57	chr2	70723050	70799901	76852	*	tumor
58	chr2	74198050	74253501	55452	*	tumor
59	chr2	85056650	85087951	31302	*	UPPP
60	chr2	85102200	85208001	105802	*	mixed
61	chr2	85217350	85246751	29402	*	tumor
62	chr2	85619950	85649401	29452	*	tumor
63	chr2	85664417	85733601	69185	*	tumor
64	chr2	85801200	85848401	47202	*	tumor
65	chr2	87767650	87821351	53702	*	UPPP
66	chr2	88894350	88924593	30244	*	UPPP
67	chr2	89125900	89169501	43602	*	UPPP
68	chr2	95923950	95958351	34402	*	tumor
69	chr2	96806675	96830601	23927	*	UPPP
70	chr2	99055600	99121801	66202	*	UPPP
71	chr2	99303750	99391501	87752	*	UPPP
72	chr2	99479450	99508801	29352	*	tumor
73	chr2	100084750	100123151	38402	*	tumor
74	chr2	101703750	101776901	73152	*	tumor
75	chr2	101789600	101884551	94952	*	tumor
76	chr2	102316987	102341251	24265	*	UPPP
77	chr2	106343150	106506601	163452	*	mixed
78	chr2	109226700	109251751	25052	*	UPPP
79	chr2	110348250	110376351	28102	*	tumor
80	chr2	110418250	110493001	74752	*	tumor
81	chr2	110852750	110871642	18893	*	tumor
82	chr2	111874650	111916551	41902	*	tumor
83	chr2	112374550	112424401	49852	*	tumor
84	chr2	113505500	113575751	70252	*	tumor
85	chr2	113832394	113897051	64658	*	tumor
86	chr2	113947400	113977301	29902	*	tumor
87	chr2	114613250	114674901	61652	*	UPPP
88	chr2	119442250	119505201	62952	*	tumor
89	chr2	122233300	122292301	59002	*	tumor
90	chr2	128140650	128173451	32802	*	tumor
91	chr2	131554750	131679451	124702	*	tumor
92	chr2	131817600	131873701	56102	*	tumor
93	chr2	134963350	135061601	98252	*	UPPP
94	chr2	136705050	136740721	35672	*	tumor
95	chr2	136864650	136900451	35802	*	UPPP
96	chr2	136963050	137013701	50652	*	UPPP
97	chr2	143614350	143681501	67152	*	tumor
98	chr2	143878950	143919501	40552	*	UPPP
99	chr2	151322750	151353351	30602	*	tumor
100	chr2	151374900	151392651	17752	*	tumor
101	chr2	153275850	153304451	28602	*	tumor
102	chr2	156900900	156976201	75302	*	tumor
103	chr2	157036750	157067551	30802	*	tumor
104	chr2	157186300	157202251	15952	*	tumor
105	chr2	157285950	157347151	61202	*	tumor
106	chr2	158091900	158127451	35552	*	tumor
107	chr2	158259400	158330301	70902	*	UPPP
108	chr2	159895300	159956051	60752	*	tumor
109	chr2	159976800	160025301	48502	*	tumor
110	chr2	161030450	161152601	122152	*	tumor
111	chr2	161199000	161288901	89902	*	tumor
112	chr2	165590350	165730251	139902	*	tumor
113	chr2	169370950	169442801	71852	*	tumor
114	chr2	172174350	172195251	20902	*	UPPP
115	chr2	173295350	173331801	36452	*	tumor
116	chr2	174798700	174904601	105902	*	tumor
117	chr2	175437450	175496806	59357	*	UPPP
118	chr2	178024350	178039451	15102	*	tumor
119	chr2	178069200	178220551	151352	*	mixed
120	chr2	178251950	178287301	35352	*	tumor
121	chr2	182168650	182180101	11452	*	UPPP
122	chr2	191204250	191233251	29002	*	tumor
123	chr2	191268550	191311651	43102	*	tumor
124	chr2	191363550	191412701	49152	*	tumor
125	chr2	191426250	191478501	52252	*	tumor
126	chr2	191504900	191548701	43802	*	mixed
127	chr2	192531500	192555651	24152	*	UPPP
128	chr2	196421050	196446401	25352	*	UPPP
129	chr2	197004450	197158051	153602	*	UPPP
130	chr2	197977750	198173020	195271	*	UPPP
131	chr2	201977200	202034251	57052	*	mixed
132	chr2	202052100	202137001	84902	*	UPPP
133	chr2	203502400	203538751	36352	*	UPPP
134	chr2	203552550	203587601	35052	*	tumor
135	chr2	204573697	204614201	40505	*	UPPP
136	chr2	206609350	206640851	31502	*	tumor
137	chr2	208573450	208595001	21552	*	tumor
138	chr2	213763450	213807951	44502	*	tumor
139	chr2	216830750	216850401	19652	*	tumor
140	chr2	219137614	219166401	28788	*	mixed
141	chr2	219249251	219272551	23301	*	mixed
142	chr2	220074037	220156421	82385	*	tumor
143	chr2	221038750	221096101	57352	*	tumor
144	chr2	223676650	223757251	80602	*	tumor
145	chr2	225783150	225850401	67252	*	UPPP
146	chr2	231067800	231098201	30402	*	UPPP
147	chr2	231273950	231362301	88352	*	UPPP
148	chr2	231447200	231480401	33202	*	UPPP
149	chr2	231637750	231662101	24352	*	tumor
150	chr2	232466600	232548851	82252	*	mixed
151	chr2	233927535	233973601	46067	*	UPPP
152	chr2	235148100	235168051	19952	*	tumor
153	chr2	235329450	235374701	45252	*	UPPP
154	chr2	237653000	237686401	33402	*	tumor
155	chr2	238580400	238622951	42552	*	mixed
156	chr2	239171650	239208901	37252	*	tumor
157	chr2	240167600	240214401	46802	*	tumor
158	chr2	241364900	241392916	28017	*	tumor
159	chr2	242027800	242069401	41602	*	UPPP
160	chr10	1079600	1107301	27702	*	tumor
161	chr10	3505050	3531701	26652	*	tumor
162	chr10	3782300	3831351	49052	*	mixed
163	chr10	4694050	4783751	89702	*	tumor
164	chr10	5457017	5510601	53585	*	tumor
165	chr10	5525800	5671801	146002	*	tumor
166	chr10	6076200	6128351	52152	*	UPPP
167	chr10	11182800	11312301	129502	*	UPPP
168	chr10	11558100	11620551	62452	*	UPPP
169	chr10	11703500	11741751	38252	*	UPPP
170	chr10	11911500	11931251	19752	*	tumor
171	chr10	14571850	14650451	78602	*	UPPP
172	chr10	17688623	17727501	38879	*	UPPP
173	chr10	21803200	21847601	44402	*	tumor
174	chr10	22882250	23001002	118753	*	UPPP
175	chr10	24523550	24556001	32452	*	tumor
176	chr10	24606750	24680501	73752	*	tumor
177	chr10	24744350	24782801	38452	*	tumor
178	chr10	26719050	26779051	60002	*	UPPP
179	chr10	27064300	27110251	45952	*	tumor
180	chr10	27121700	27170051	48352	*	tumor
181	chr10	28657400	28701501	44102	*	tumor
182	chr10	30127500	30154501	27002	*	tumor
183	chr10	30703750	30749501	45752	*	mixed
184	chr10	33229150	33299001	69852	*	UPPP
185	chr10	33384650	33444451	59802	*	UPPP
186	chr10	34944900	35101752	156853	*	tumor
187	chr10	35226850	35284501	57652	*	tumor
188	chr10	43888000	43957351	69352	*	mixed
189	chr10	54247850	54299951	52102	*	tumor
190	chr10	59542400	59577501	35102	*	tumor
191	chr10	61612700	61671101	58402	*	tumor
192	chr10	61878500	61934601	56102	*	tumor
193	chr10	62478850	62548701	69852	*	tumor
194	chr10	63656700	63667501	10802	*	UPPP
195	chr10	63692900	63870451	177552	*	mixed
196	chr10	63999150	64025965	26816	*	tumor
197	chr10	64976850	65034201	57352	*	mixed
198	chr10	65249450	65317951	68502	*	tumor
199	chr10	71081102	71152601	71500	*	mixed
200	chr10	72974797	73032401	57605	*	tumor
201	chr10	73470650	73530836	60187	*	mixed
202	chr10	73592900	73633301	40402	*	tumor
203	chr10	73715250	73770951	55702	*	tumor
204	chr10	73978683	74124901	146219	*	mixed
205	chr10	74561900	74616001	54102	*	tumor
206	chr10	75631400	75700851	69452	*	tumor
207	chr10	75914250	75988851	74602	*	mixed
208	chr10	76873892	76914601	40710	*	tumor
209	chr10	76939650	77023751	84102	*	tumor
210	chr10	79604350	79731301	126952	*	tumor
211	chr10	80684250	80736151	51902	*	tumor
212	chr10	80824050	80876851	52802	*	tumor
213	chr10	80894150	80923301	29152	*	tumor
214	chr10	81001700	81110451	108752	*	mixed
215	chr10	81945300	81969851	24552	*	mixed
216	chr10	82170741	82295156	124416	*	mixed
217	chr10	85911350	85944101	32752	*	tumor
218	chr10	88835750	88859951	24202	*	tumor
219	chr10	89619900	89640051	20152	*	tumor
220	chr10	90734450	90765201	30752	*	UPPP
221	chr10	93354800	93377901	23102	*	tumor
222	chr10	93954950	94000535	45586	*	tumor
223	chr10	95076850	95265551	188702	*	tumor
224	chr10	97007200	97069901	62702	*	mixed
225	chr10	97490600	97603551	112952	*	UPPP
226	chr10	99165500	99191301	25802	*	tumor
227	chr10	101413000	101449551	36552	*	tumor
228	chr10	101665200	101706601	41402	*	tumor
229	chr10	101733800	101767175	33376	*	tumor
230	chr10	102102850	102138751	35902	*	tumor
231	chr10	102793495	102831101	37607	*	tumor
232	chr10	103116324	103146051	29728	*	tumor
233	chr10	103724550	103769101	44552	*	UPPP
234	chr10	103871250	103914601	43352	*	tumor
235	chr10	104364400	104437401	73002	*	UPPP
236	chr10	104538387	104576851	38465	*	UPPP
237	chr10	104858850	104950555	91706	*	tumor
238	chr10	105472950	105554101	81152	*	tumor
239	chr10	105603350	105686051	82702	*	mixed
240	chr10	105699950	105755351	55402	*	tumor
241	chr10	106065750	106111020	45271	*	mixed
242	chr10	111816100	111847901	31802	*	UPPP
243	chr10	112145200	112193351	48152	*	tumor
244	chr10	112579750	112662901	83152	*	UPPP
245	chr10	116247650	116311451	63802	*	tumor
246	chr10	120829100	120861109	32010	*	tumor
247	chr10	121029650	121092201	62552	*	tumor
248	chr10	121413381	121447751	34371	*	tumor
249	chr10	121448050	121497651	49602	*	UPPP
250	chr10	123773550	123916801	143252	*	tumor
251	chr10	124051250	124148801	97552	*	tumor
252	chr10	126288500	126445951	157452	*	mixed
253	chr10	126807850	126846602	38753	*	tumor
254	chr13	20911650	20995851	84202	*	tumor
255	chr13	24824350	24849901	25552	*	UPPP
256	chr13	28001180	28030451	29272	*	UPPP
257	chr13	28122750	28237101	114352	*	tumor
258	chr13	30943800	31037580	93781	*	mixed
259	chr13	31182050	31202251	20202	*	UPPP
260	chr13	41137050	41238233	101184	*	UPPP
261	chr13	41525200	41599151	73952	*	mixed
262	chr13	41613550	41640551	27002	*	tumor
263	chr13	42598650	42630251	31602	*	tumor
264	chr13	43599861	43663051	63191	*	tumor
265	chr13	44872100	44888801	16702	*	tumor
266	chr13	45717900	45843151	125252	*	tumor
267	chr13	45905300	45947751	42452	*	tumor
268	chr13	46734800	46759951	25152	*	UPPP
269	chr13	47151950	47200301	48352	*	UPPP
270	chr13	48549050	48589301	40252	*	tumor
271	chr13	48697600	48741601	44002	*	tumor
272	chr13	48779050	48834551	55502	*	tumor
273	chr13	48875300	48930751	55452	*	tumor
274	chr13	48960700	49028201	67502	*	tumor
275	chr13	49055450	49104815	49366	*	tumor
276	chr13	50642000	50706001	64002	*	mixed
277	chr13	52239300	52308301	69002	*	tumor
278	chr13	52985300	53038601	53302	*	tumor
279	chr13	53189000	53231551	42552	*	tumor
280	chr13	73526500	73576551	50052	*	tumor
281	chr13	73627800	73687601	59802	*	tumor
282	chr13	73732000	73861101	129102	*	tumor
283	chr13	73887350	74041651	154302	*	tumor
284	chr13	76207600	76301401	93802	*	tumor
285	chr13	76331600	76374401	42802	*	tumor
286	chr13	77870700	77933801	63102	*	UPPP
287	chr13	78091250	78133801	42552	*	tumor
288	chr13	80057758	80093201	35444	*	tumor
289	chr13	95748250	95807901	59652	*	tumor
290	chr13	96137250	96189101	51852	*	tumor
291	chr13	97904550	97946151	41602	*	tumor
292	chr13	99210500	99239051	28552	*	mixed
293	chr13	99677100	99746951	69852	*	tumor
294	chr13	99800400	100040251	239852	*	mixed
295	chr13	107149650	107184401	34752	*	tumor
296	chr13	109887200	109927251	40052	*	tumor
297	chr13	111347700	111380851	33152	*	tumor
298	chr13	114865950	114927851	61902	*	UPPP
299	chr1	932450	961951	29502	*	tumor
300	chr1	1236150	1257545	21396	*	tumor
301	chr1	1331550	1368401	36852	*	tumor
302	chr1	1706950	1734001	27052	*	UPPP
303	chr1	1756500	1800751	44252	*	UPPP
304	chr1	6408000	6509351	101352	*	tumor
305	chr1	6531000	6554983	23984	*	tumor
306	chr1	6642562	6677251	34690	*	tumor
307	chr1	8059700	8083892	24193	*	tumor
308	chr1	8433900	8500001	66102	*	UPPP
309	chr1	8555950	8594351	38402	*	UPPP
310	chr1	8929350	8972151	42802	*	tumor
311	chr1	9169300	9203451	34152	*	tumor
312	chr1	9335650	9400901	65252	*	tumor
313	chr1	9686650	9728551	41902	*	UPPP
314	chr1	9863100	9896401	33302	*	tumor
315	chr1	9927800	9974101	46302	*	tumor
316	chr1	10087500	10150251	62752	*	tumor
317	chr1	10437750	10480351	42602	*	tumor
318	chr1	10824250	10893501	69252	*	tumor
319	chr1	12191650	12246001	54352	*	UPPP
320	chr1	12633100	12675319	42220	*	tumor
321	chr1	14033849	14086501	52653	*	UPPP
322	chr1	15031600	15097401	65802	*	tumor
323	chr1	15230900	15304301	73402	*	tumor
324	chr1	15663550	15684151	20602	*	tumor
325	chr1	15725500	15756951	31452	*	tumor
326	chr1	16112000	16252751	140752	*	mixed
327	chr1	16273650	16306401	32752	*	mixed
328	chr1	16465000	16594851	129852	*	tumor
329	chr1	16607900	16699401	91502	*	tumor
330	chr1	17762200	17819501	57302	*	tumor
331	chr1	17839100	17897101	58002	*	tumor
332	chr1	19240700	19289351	48652	*	mixed
333	chr1	19699600	19814751	115152	*	UPPP
334	chr1	21608683	21717301	108619	*	mixed
335	chr1	22363000	22443251	80252	*	mixed
336	chr1	23875750	23962451	86702	*	UPPP
337	chr1	24499900	24534301	34402	*	tumor
338	chr1	24598650	24660751	62102	*	tumor
339	chr1	24677850	24748501	70652	*	tumor
340	chr1	26440767	26471351	30585	*	tumor
341	chr1	26600100	26648801	48702	*	mixed
342	chr1	26653150	26689051	35902	*	tumor
343	chr1	27003350	27221601	218252	*	mixed
344	chr1	27323750	27361351	37602	*	tumor
345	chr1	27652864	27707304	54441	*	tumor
346	chr1	27721651	27959226	237576	*	mixed
347	chr1	28188000	28220751	32752	*	UPPP
348	chr1	28672700	28723501	50802	*	tumor
349	chr1	28736500	28808651	72152	*	tumor
350	chr1	28827450	28856501	29052	*	tumor
351	chr1	31201200	31236551	35352	*	UPPP
352	chr1	31479200	31536063	56864	*	tumor
353	chr1	32375900	32429651	53752	*	mixed
354	chr1	32755200	32816951	61752	*	UPPP
355	chr1	33178850	33286551	107702	*	tumor
356	chr1	33400000	33500011	100012	*	tumor
357	chr1	35217750	35252401	34652	*	tumor
358	chr1	36588500	36653801	65302	*	mixed
359	chr1	36814850	36867301	52452	*	mixed
360	chr1	37917650	37955451	37802	*	mixed
361	chr1	39568450	39701951	133502	*	mixed
362	chr1	40337950	40410601	72652	*	tumor
363	chr1	40499550	40544151	44602	*	UPPP
364	chr1	40842804	40873801	30998	*	UPPP
365	chr1	41341850	41366101	24252	*	tumor
366	chr1	43379350	43438201	58852	*	mixed
367	chr1	43468500	43501201	32702	*	tumor
368	chr1	43513900	43544401	30502	*	tumor
369	chr1	43808750	43841701	32952	*	tumor
370	chr1	43999046	44070301	71256	*	tumor
371	chr1	45173100	45209951	36852	*	tumor
372	chr1	45238450	45287451	49002	*	mixed
373	chr1	47769600	47803101	33502	*	tumor
374	chr1	51421300	51454101	32802	*	tumor
375	chr1	51954000	51982494	28495	*	UPPP
376	chr1	52085045	52125351	40307	*	tumor
377	chr1	55313250	55355901	42652	*	tumor
378	chr1	55386000	55443951	57952	*	tumor
379	chr1	59032950	59091051	58102	*	tumor
380	chr1	59191800	59292551	100752	*	tumor
381	chr1	59386050	59412551	26502	*	tumor
382	chr1	61550479	61652101	101623	*	tumor
383	chr1	66792500	66869601	77102	*	UPPP
384	chr1	67393077	67412801	19725	*	tumor
385	chr1	67803800	67901151	97352	*	tumor
386	chr1	68146500	68234151	87652	*	tumor
387	chr1	68271400	68316401	45002	*	tumor
388	chr1	68843450	68864351	20902	*	tumor
389	chr1	78497550	78540251	42702	*	tumor
390	chr1	82143300	82186401	43102	*	tumor
391	chr1	82255900	82301551	45652	*	tumor
392	chr1	85299650	85320801	21152	*	tumor
393	chr1	85736300	85764601	28302	*	tumor
394	chr1	86845800	86866351	20552	*	tumor
395	chr1	86881650	86901551	19902	*	tumor
396	chr1	86966450	87016301	49852	*	tumor
397	chr1	88392650	88451401	58752	*	tumor
398	chr1	89232300	89270201	37902	*	tumor
399	chr1	93395800	93457201	61402	*	UPPP
400	chr1	93780900	93828751	47852	*	tumor
401	chr1	95081650	95127351	45702	*	tumor
402	chr1	98358550	98389201	30652	*	tumor
403	chr1	108134700	108236451	101752	*	tumor
404	chr1	109568600	109623101	54502	*	tumor
405	chr1	109739300	109828401	89102	*	tumor
406	chr1	109912300	109943751	31452	*	tumor
407	chr1	111162150	111215154	53005	*	UPPP
408	chr1	111400950	111425151	24202	*	UPPP
409	chr1	111666900	111700901	34002	*	UPPP
410	chr1	111713750	111767779	54030	*	UPPP
411	chr1	112129900	112203251	73352	*	UPPP
412	chr1	113139600	113182101	42502	*	tumor
413	chr1	115118650	115181401	62752	*	tumor
414	chr1	116829700	116904451	74752	*	tumor
415	chr1	117077500	117118801	41302	*	tumor
416	chr1	117279300	117316151	36852	*	UPPP
417	chr1	117418100	117494051	75952	*	tumor
418	chr1	118151300	118218151	66852	*	UPPP
419	chr1	145424000	145480501	56502	*	mixed
420	chr1	150116350	150139201	22852	*	UPPP
421	chr1	150477200	150512001	34802	*	tumor
422	chr1	150532200	150555901	23702	*	mixed
423	chr1	150573900	150605051	31152	*	mixed
424	chr1	151159150	151187051	27902	*	tumor
425	chr1	151508300	151564401	56102	*	tumor
426	chr1	151801053	151876851	75799	*	tumor
427	chr1	151905400	152029251	123852	*	tumor
428	chr1	152134204	152167801	33598	*	tumor
429	chr1	152842600	152977001	134402	*	tumor
430	chr1	152992900	153027487	34588	*	tumor
431	chr1	153048250	153111101	62852	*	tumor
432	chr1	153315200	153369201	54002	*	tumor
433	chr1	153481800	153646151	164352	*	tumor
434	chr1	153916400	153947551	31152	*	UPPP
435	chr1	154372650	154417851	45202	*	UPPP
436	chr1	154877050	155027951	150902	*	mixed
437	chr1	155900450	155957351	56902	*	UPPP
438	chr1	156062800	156102401	39602	*	mixed
439	chr1	156228950	156256751	27802	*	tumor
440	chr1	156450650	156479551	28902	*	UPPP
441	chr1	156654500	156719042	64543	*	tumor
442	chr1	157664800	157706401	41602	*	UPPP
443	chr1	158967150	159001951	34802	*	mixed
444	chr1	159009950	159091851	81902	*	mixed
445	chr1	159815600	159861151	45552	*	tumor
446	chr1	159876350	159933201	56852	*	tumor
447	chr1	160396900	160464251	67352	*	UPPP
448	chr1	160508200	160555451	47252	*	UPPP
449	chr1	160575850	160679084	103235	*	UPPP
450	chr1	160736250	160771501	35252	*	UPPP
451	chr1	160959900	161013256	53357	*	tumor
452	chr1	161033550	161106251	72702	*	tumor
453	chr1	161132950	161187901	54952	*	UPPP
454	chr1	167405300	167470751	65452	*	UPPP
455	chr1	167569500	167651201	81702	*	UPPP
456	chr1	169078450	169103451	25002	*	tumor
457	chr1	169617800	169675496	57697	*	UPPP
458	chr1	172310100	172369701	59602	*	UPPP
459	chr1	178230550	178254201	23652	*	tumor
460	chr1	178268500	178315601	47102	*	tumor
461	chr1	178544000	178578951	34952	*	UPPP
462	chr1	181052800	181132101	79302	*	tumor
463	chr1	183429450	183464101	34652	*	tumor
464	chr1	197735900	197756351	20452	*	tumor
465	chr1	198128607	198163601	34995	*	UPPP
466	chr1	198230650	198267451	36802	*	tumor
467	chr1	198402250	198434401	32152	*	tumor
468	chr1	198487600	198534951	47352	*	UPPP
469	chr1	198563700	198689701	126002	*	UPPP
470	chr1	200594150	200644351	50202	*	tumor
471	chr1	201221800	201330601	108802	*	tumor
472	chr1	201349305	201377451	28147	*	tumor
473	chr1	201403600	201459051	55452	*	tumor
474	chr1	201705950	201756301	50352	*	tumor
475	chr1	201975450	202088851	113402	*	tumor
476	chr1	203236600	203308451	71852	*	UPPP
477	chr1	203592550	203670501	77952	*	mixed
478	chr1	203707800	203738401	30602	*	UPPP
479	chr1	204044745	204074251	29507	*	tumor
480	chr1	204407350	204514951	107602	*	UPPP
481	chr1	205226700	205288382	61683	*	mixed
482	chr1	205547700	205606601	58902	*	tumor
483	chr1	206272850	206307851	35002	*	UPPP
484	chr1	206629450	206765151	135702	*	mixed
485	chr1	207078600	207106601	28002	*	UPPP
486	chr1	207153300	207232351	79052	*	tumor
487	chr1	207471500	207517501	46002	*	mixed
488	chr1	207980500	208018151	37652	*	UPPP
489	chr1	208375000	208414151	39152	*	tumor
490	chr1	209524000	209636801	112802	*	tumor
491	chr1	209920950	210020951	100002	*	mixed
492	chr1	211497200	211529001	31802	*	UPPP
493	chr1	214594300	214651951	57652	*	tumor
494	chr1	215743234	215775151	31918	*	tumor
495	chr1	220673200	220705351	32152	*	tumor
496	chr1	221881050	221920451	39402	*	tumor
497	chr1	221974250	222022951	48702	*	tumor
498	chr1	222120200	222165951	45752	*	tumor
499	chr1	223490200	223535043	44844	*	tumor
500	chr1	223886400	223930401	44002	*	tumor
501	chr1	224613900	224645301	31402	*	tumor
502	chr1	225632950	225651251	18302	*	tumor
503	chr1	226270050	226322351	52302	*	mixed
504	chr1	226819600	226924375	104776	*	mixed
505	chr1	230205455	230251801	46347	*	tumor
506	chr1	233789750	233846851	57102	*	tumor
507	chr1	234629800	234680601	50802	*	tumor
508	chr1	234722650	234768551	45902	*	mixed
509	chr1	235079000	235156151	77152	*	mixed
510	chr1	235458500	235501251	42752	*	UPPP
511	chr1	236006150	236052051	45902	*	UPPP
512	chr1	236066950	236097651	30702	*	tumor
513	chr1	238212950	238230301	17352	*	tumor
514	chr6	287000	339951	52952	*	UPPP
515	chr6	1060450	1113801	53352	*	tumor
516	chr6	2789550	2911851	122302	*	mixed
517	chr6	2959800	3022504	62705	*	tumor
518	chr6	3354900	3454292	99393	*	tumor
519	chr6	6674950	6733251	58302	*	tumor
520	chr6	6784100	6932351	148252	*	tumor
521	chr6	7042350	7279751	237402	*	mixed
522	chr6	7387200	7595201	208002	*	tumor
523	chr6	10424450	10453001	28552	*	tumor
524	chr6	13325200	13503201	178002	*	tumor
525	chr6	13654000	13730351	76352	*	mixed
526	chr6	14091350	14124451	33102	*	UPPP
527	chr6	14716700	14755301	38602	*	UPPP
528	chr6	16411150	16439101	27952	*	UPPP
529	chr6	16665250	16781601	116352	*	tumor
530	chr6	17859500	17878851	19352	*	tumor
531	chr6	17966250	17994451	28202	*	tumor
532	chr6	18240500	18268001	27502	*	tumor
533	chr6	18324150	18363151	39002	*	tumor
534	chr6	18376400	18458401	82002	*	tumor
535	chr6	24854750	24975851	121102	*	UPPP
536	chr6	24989450	25085901	96452	*	UPPP
537	chr6	26115750	26138751	23002	*	mixed
538	chr6	26153000	26207651	54652	*	mixed
539	chr6	26220650	26244101	23452	*	UPPP
540	chr6	26524433	26571551	47119	*	UPPP
541	chr6	27095100	27125801	30702	*	mixed
542	chr6	27785750	27810451	24702	*	mixed
543	chr6	30459682	30521601	61920	*	UPPP
544	chr6	30635400	30663851	28452	*	tumor
545	chr6	30676800	30753801	77002	*	tumor
546	chr6	30777850	30818051	40202	*	tumor
547	chr6	31517852	31564601	46750	*	UPPP
548	chr6	31664950	31715901	50952	*	tumor
549	chr6	31754400	31825901	71502	*	mixed
550	chr6	32154523	32166901	12379	*	UPPP
551	chr6	32550200	32672551	122352	*	UPPP
552	chr6	32781700	32835401	53702	*	mixed
553	chr6	32884050	32947401	63352	*	UPPP
554	chr6	33024600	33050851	26252	*	UPPP
555	chr6	33242351	33315051	72701	*	mixed
556	chr6	33361812	33399801	37990	*	mixed
557	chr6	33537900	33612201	74302	*	tumor
558	chr6	34190800	34214403	23604	*	tumor
559	chr6	34619500	34688351	68852	*	mixed
560	chr6	34987600	35016201	28602	*	tumor
561	chr6	35268094	35295601	27508	*	UPPP
562	chr6	35327350	35375851	48502	*	tumor
563	chr6	35416400	35467801	51402	*	tumor
564	chr6	35548950	35604401	55452	*	UPPP
565	chr6	35685150	35702223	17074	*	UPPP
566	chr6	36062000	36091451	29452	*	UPPP
567	chr6	36386350	36422001	35652	*	tumor
568	chr6	36509100	36595751	86652	*	tumor
569	chr6	36609450	36662951	53502	*	tumor
570	chr6	36985600	37029201	43602	*	tumor
571	chr6	37457500	37486301	28802	*	UPPP
572	chr6	37592200	37616951	24752	*	tumor
573	chr6	39150300	39194750	44451	*	tumor
574	chr6	41668250	41700297	32048	*	UPPP
575	chr6	41973500	42014109	40610	*	UPPP
576	chr6	42055200	42134801	79602	*	tumor
577	chr6	42177200	42372451	195252	*	mixed
578	chr6	42737450	42760451	23002	*	UPPP
579	chr6	43633350	43676901	43552	*	tumor
580	chr6	43690400	43706451	16052	*	tumor
581	chr6	44009000	44053901	44902	*	tumor
582	chr6	44205150	44231024	25875	*	UPPP
583	chr6	45533950	45594201	60252	*	tumor
584	chr6	47001600	47027351	25752	*	tumor
585	chr6	47439800	47476601	36802	*	tumor
586	chr6	47669450	47711501	42052	*	tumor
587	chr6	53136900	53227001	90102	*	UPPP
588	chr6	53380500	53423701	43202	*	tumor
589	chr6	53470250	53496801	26552	*	tumor
590	chr6	53594800	53621101	26302	*	tumor
591	chr6	54705700	54804251	98552	*	tumor
592	chr6	56513950	56542101	28152	*	tumor
593	chr6	56547900	56633151	85252	*	tumor
594	chr6	72096400	72124301	27902	*	tumor
595	chr6	74402300	74442151	39852	*	tumor
596	chr6	79772550	79794401	21852	*	tumor
597	chr6	90054350	90083101	28752	*	UPPP
598	chr6	90980150	91024301	44152	*	UPPP
599	chr6	106034050	106061251	27202	*	tumor
600	chr6	106182400	106259101	76702	*	tumor
601	chr6	106530000	106583551	53552	*	mixed
602	chr6	106807350	106859401	52052	*	tumor
603	chr6	106940650	107016801	76152	*	mixed
604	chr6	108878300	108951701	73402	*	mixed
605	chr6	108986150	109024301	38152	*	tumor
606	chr6	111891021	111937301	46281	*	tumor
607	chr6	112031350	112192126	160777	*	UPPP
608	chr6	113945550	114029901	84352	*	tumor
609	chr6	116330200	116379420	49221	*	tumor
610	chr6	116687350	116741151	53802	*	tumor
611	chr6	117801200	117829451	28252	*	tumor
612	chr6	120128150	120157951	29802	*	tumor
613	chr6	121801850	121826051	24202	*	tumor
614	chr6	125470850	125532451	61602	*	tumor
615	chr6	134698400	134726501	28102	*	tumor
616	chr6	134744850	134839801	94952	*	tumor
617	chr6	136981350	137051351	70002	*	tumor
618	chr6	137069450	137116801	47352	*	mixed
619	chr6	137321250	137378401	57152	*	tumor
620	chr6	137522100	137563751	41652	*	mixed
621	chr6	138128650	138155501	26852	*	tumor
622	chr6	138172250	138198551	26302	*	tumor
623	chr6	138313650	138432651	119002	*	tumor
624	chr6	138955100	139016551	61452	*	tumor
625	chr6	139254000	139306701	52702	*	tumor
626	chr6	139431900	139492951	61052	*	UPPP
627	chr6	139568450	139616251	47802	*	UPPP
628	chr6	142681800	142707451	25652	*	tumor
629	chr6	143094150	143270451	176302	*	UPPP
630	chr6	143984650	144015651	31002	*	tumor
631	chr6	144654150	144675051	20902	*	UPPP
632	chr6	148649400	148700201	50802	*	tumor
633	chr6	149175600	149212551	36952	*	tumor
634	chr6	149641935	149694901	52967	*	UPPP
635	chr6	149786300	149841351	55052	*	UPPP
636	chr6	150156550	150189651	33102	*	tumor
637	chr6	150205950	150225201	19252	*	tumor
638	chr6	150466687	150621351	154665	*	tumor
639	chr6	150942400	150969601	27202	*	UPPP
640	chr6	150988650	151045101	56452	*	tumor
641	chr6	152472050	152509101	37052	*	UPPP
642	chr6	154777550	154811501	33952	*	tumor
643	chr6	157095650	157113251	17602	*	tumor
644	chr6	157954350	158000001	45652	*	UPPP
645	chr6	159191450	159246401	54952	*	mixed
646	chr6	159258600	159296601	38002	*	mixed
647	chr6	159454300	159486901	32602	*	UPPP
648	chr6	159501450	159548051	46602	*	UPPP
649	chr6	160099850	160166251	66402	*	tumor
650	chr6	160387200	160429051	41852	*	tumor
651	chr6	160445300	160466551	21252	*	tumor
652	chr6	160796450	160823801	27352	*	tumor
653	chr6	161337950	161374001	36052	*	tumor
654	chr6	161415321	161489301	73981	*	tumor
655	chr6	163807200	163852851	45652	*	tumor
656	chr6	167342750	167384101	41352	*	UPPP
657	chr6	167492750	167567501	74752	*	UPPP
658	chr14	22940650	23040651	100002	*	UPPP
659	chr14	23292400	23385801	93402	*	mixed
660	chr14	23419800	23476859	57060	*	tumor
661	chr14	23529247	23584151	54905	*	tumor
662	chr14	23748900	23792801	43902	*	tumor
663	chr14	24693800	24787751	93952	*	tumor
664	chr14	31488850	31556201	67352	*	tumor
665	chr14	31697100	31734801	37702	*	tumor
666	chr14	34383900	34417783	33884	*	tumor
667	chr14	34501000	34534351	33352	*	tumor
668	chr14	35758050	35882551	124502	*	tumor
669	chr14	37115650	37159901	44252	*	tumor
670	chr14	37441200	37466851	25652	*	tumor
671	chr14	38051700	38069251	17552	*	tumor
672	chr14	50315800	50591351	275552	*	mixed
673	chr14	51786150	51875551	89402	*	tumor
674	chr14	51887050	52084301	197252	*	tumor
675	chr14	52099150	52168051	68902	*	tumor
676	chr14	53151650	53180451	28802	*	tumor
677	chr14	55515400	55626751	111352	*	tumor
678	chr14	55761800	55833701	71902	*	tumor
679	chr14	59704700	59753351	48652	*	tumor
680	chr14	59770750	59836901	66152	*	tumor
681	chr14	61791014	62055801	264788	*	mixed
682	chr14	62159500	62233351	73852	*	mixed
683	chr14	63897700	63972051	74352	*	tumor
684	chr14	64322182	64400251	78070	*	tumor
685	chr14	64559100	64595201	36102	*	tumor
686	chr14	64963650	64987201	23552	*	mixed
687	chr14	65085400	65151101	65702	*	tumor
688	chr14	65167550	65204101	36552	*	tumor
689	chr14	65456006	65566726	110721	*	tumor
690	chr14	65748450	65840201	91752	*	UPPP
691	chr14	68396200	68454601	58402	*	tumor
692	chr14	68591450	68664151	72702	*	tumor
693	chr14	68677000	68804601	127602	*	mixed
694	chr14	68825600	68883551	57952	*	UPPP
695	chr14	68925900	69022801	96902	*	mixed
696	chr14	69130000	69186101	56102	*	mixed
697	chr14	69237100	69314351	77252	*	mixed
698	chr14	69398700	69443582	44883	*	tumor
699	chr14	70040418	70207701	167284	*	mixed
700	chr14	71111003	71137351	26349	*	UPPP
701	chr14	71156150	71197901	41752	*	tumor
702	chr14	71436500	71478401	41902	*	UPPP
703	chr14	74177800	74275451	97652	*	mixed
704	chr14	75605100	75649601	44502	*	UPPP
705	chr14	75687050	75778851	91802	*	tumor
706	chr14	75980400	76016001	35602	*	UPPP
707	chr14	77409850	77431401	21552	*	tumor
708	chr14	77469100	77519451	50352	*	mixed
709	chr14	77552450	77591351	38902	*	tumor
710	chr14	81762250	81799351	37102	*	tumor
711	chr14	81850800	81874801	24002	*	tumor
712	chr14	91684800	91724001	39202	*	UPPP
713	chr14	91778050	91881632	103583	*	UPPP
714	chr14	95928350	95993651	65302	*	UPPP
715	chr14	96710400	96736801	26402	*	tumor
716	chr14	98634250	98696051	61802	*	UPPP
717	chr14	99649850	99735321	85472	*	UPPP
718	chr14	100021150	100091751	70602	*	tumor
719	chr14	100523600	100572451	48852	*	UPPP
720	chr14	100678950	100713401	34452	*	tumor
721	chr14	102230634	102345901	115268	*	UPPP
722	chr14	102412800	102448351	35552	*	tumor
723	chr14	102935750	103076751	141002	*	tumor
724	chr14	103234300	103290101	55802	*	UPPP
725	chr14	103450000	103543751	93752	*	tumor
726	chr14	103557700	103620001	62302	*	tumor
727	chr14	103711500	103748551	37052	*	tumor
728	chr14	103822500	103871351	48852	*	tumor
729	chr14	104283600	104376551	92952	*	tumor
730	chr14	104563500	104588501	25002	*	tumor
731	chr14	105423950	105449951	26002	*	tumor
732	chr14	105479650	105508601	28952	*	tumor
733	chr14	106027650	106057651	30002	*	UPPP
734	chr14	106148050	106178401	30352	*	UPPP
735	chr5	14660000	14703801	43802	*	tumor
736	chr5	16890750	16919851	29102	*	tumor
737	chr5	35796900	35837001	40102	*	UPPP
738	chr5	39144000	39217166	73167	*	UPPP
739	chr5	42976300	43046451	70152	*	mixed
740	chr5	52279100	52343251	64152	*	tumor
741	chr5	52611500	52691751	80252	*	tumor
742	chr5	55421600	55456651	35052	*	UPPP
743	chr5	56108200	56159351	51152	*	mixed
744	chr5	56466750	56512551	45802	*	tumor
745	chr5	57115700	57140801	25102	*	tumor
746	chr5	59038800	59096001	57202	*	tumor
747	chr5	66172500	66197651	25152	*	tumor
748	chr5	66278850	66399351	120502	*	tumor
749	chr5	66454100	66519551	65452	*	UPPP
750	chr5	67536800	67581750	44951	*	UPPP
751	chr5	72887250	72971251	84002	*	tumor
752	chr5	73107600	73145951	38352	*	tumor
753	chr5	74853950	74916051	62102	*	tumor
754	chr5	79422100	79460801	38702	*	UPPP
755	chr5	79473500	79548101	74602	*	UPPP
756	chr5	79760200	79791801	31602	*	tumor
757	chr5	83658150	83734001	75852	*	tumor
758	chr5	88108850	88143901	35052	*	UPPP
759	chr5	88168400	88186851	18452	*	UPPP
760	chr5	90416600	90480201	63602	*	tumor
761	chr5	90572400	90611401	39002	*	tumor
762	chr5	95142050	95173401	31352	*	UPPP
763	chr5	95194200	95295274	101075	*	tumor
764	chr5	95399750	95460151	60402	*	tumor
765	chr5	95947900	96073851	125952	*	tumor
766	chr5	96206050	96233151	27102	*	UPPP
767	chr5	96256800	96307501	50702	*	UPPP
768	chr5	100162650	100195251	32602	*	UPPP
769	chr5	108116100	108146051	29952	*	tumor
770	chr5	108711700	108763301	51602	*	tumor
771	chr5	112497850	112540251	42402	*	tumor
772	chr5	112565300	112612401	47102	*	tumor
773	chr5	114750250	114803651	53402	*	tumor
774	chr5	118606917	118756451	149535	*	UPPP
775	chr5	130584650	130733051	148402	*	UPPP
776	chr5	131723150	131850001	126852	*	mixed
777	chr5	133404350	133486701	82352	*	UPPP
778	chr5	133770500	133905501	135002	*	mixed
779	chr5	134357100	134385551	28452	*	tumor
780	chr5	134439750	134496451	56702	*	tumor
781	chr5	134511100	134542151	31052	*	tumor
782	chr5	134556700	134605551	48852	*	tumor
783	chr5	137826850	137883601	56752	*	tumor
784	chr5	138606350	138648801	42452	*	tumor
785	chr5	138943250	138980701	37452	*	UPPP
786	chr5	139010350	139054151	43802	*	mixed
787	chr5	140886300	140948001	61702	*	tumor
788	chr5	140974600	141004401	29802	*	UPPP
789	chr5	141220250	141255443	35194	*	tumor
790	chr5	145300300	145333251	32952	*	tumor
791	chr5	145395650	145428601	32952	*	tumor
792	chr5	147329550	147399951	70402	*	tumor
793	chr5	147446034	147485651	39618	*	tumor
794	chr5	148154800	148229051	74252	*	tumor
795	chr5	148288700	148387201	98502	*	tumor
796	chr5	148848850	149020401	171552	*	tumor
797	chr5	149126300	149162301	36002	*	tumor
798	chr5	149780150	149802401	22252	*	UPPP
799	chr5	149838200	149924401	86202	*	tumor
800	chr5	150431500	150478751	47252	*	mixed
801	chr5	150503350	150543001	39652	*	UPPP
802	chr5	150557150	150618801	61652	*	UPPP
803	chr5	150926250	151033451	107202	*	tumor
804	chr5	156580650	156684301	103652	*	UPPP
805	chr5	156905400	156944051	38652	*	UPPP
806	chr5	156965250	157039701	74452	*	UPPP
807	chr5	158584100	158659851	75752	*	mixed
808	chr5	162860900	162892401	31502	*	tumor
809	chr5	167229300	167267101	37802	*	tumor
810	chr5	168039400	168086001	46602	*	tumor
811	chr5	169679850	169741801	61952	*	UPPP
812	chr5	171598350	171612845	14496	*	UPPP
813	chr5	172062050	172100351	38302	*	tumor
814	chr5	172185450	172249801	64352	*	mixed
815	chr5	172263722	172304451	40730	*	UPPP
816	chr5	172431900	172466051	34152	*	UPPP
817	chr5	173320350	173355851	35502	*	UPPP
818	chr5	175812500	175856801	44302	*	tumor
819	chr5	176831250	176883401	52152	*	UPPP
820	chr5	180223250	180262001	38752	*	mixed
821	chr3	4750850	4829701	78852	*	tumor
822	chr3	4853600	4913201	59602	*	UPPP
823	chr3	5013550	5083451	69902	*	mixed
824	chr3	5150850	5187901	37052	*	tumor
825	chr3	5220150	5252601	32452	*	UPPP
826	chr3	9423700	9471151	47452	*	mixed
827	chr3	10209062	10268551	59490	*	mixed
828	chr3	12793300	12805701	12402	*	tumor
829	chr3	13035850	13065251	29402	*	UPPP
830	chr3	14041900	14072751	30852	*	tumor
831	chr3	15329650	15371603	41954	*	UPPP
832	chr3	15385401	15446351	60951	*	UPPP
833	chr3	16325850	16360851	35002	*	UPPP
834	chr3	16508200	16562051	53852	*	UPPP
835	chr3	18442400	18488301	45902	*	UPPP
836	chr3	20084350	20111551	27202	*	tumor
837	chr3	24619850	24645401	25552	*	tumor
838	chr3	30362650	30401201	38552	*	tumor
839	chr3	30634950	30735701	100752	*	mixed
840	chr3	31904000	32027401	123402	*	mixed
841	chr3	32435662	32509351	73690	*	UPPP
842	chr3	33063050	33107901	44852	*	UPPP
843	chr3	36917300	36960851	43552	*	UPPP
844	chr3	37179200	37282180	102981	*	tumor
845	chr3	38174050	38225351	51302	*	tumor
846	chr3	42053400	42144051	90652	*	mixed
847	chr3	42158700	42226601	67902	*	tumor
848	chr3	42620650	42653551	32902	*	tumor
849	chr3	43330503	43369601	39099	*	UPPP
850	chr3	44999150	45037151	38002	*	tumor
851	chr3	45129450	45249651	120202	*	tumor
852	chr3	46949350	47032501	83152	*	mixed
853	chr3	48441050	48547251	106202	*	mixed
854	chr3	49365200	49398951	33752	*	mixed
855	chr3	49416000	49455751	39752	*	UPPP
856	chr3	49481100	49578101	97002	*	tumor
857	chr3	50159200	50226541	67342	*	tumor
858	chr3	50263250	50311201	47952	*	mixed
859	chr3	50610958	50670751	59794	*	mixed
860	chr3	52003982	52041051	37070	*	tumor
861	chr3	52060650	52112601	51952	*	tumor
862	chr3	52250750	52319334	68585	*	mixed
863	chr3	53269000	53307151	38152	*	tumor
864	chr3	56812245	56833494	21250	*	UPPP
865	chr3	56854550	56897751	43202	*	tumor
866	chr3	57079350	57147051	67702	*	tumor
867	chr3	57730400	57828401	98002	*	tumor
868	chr3	57934250	58052901	118652	*	tumor
869	chr3	58309100	58341551	32452	*	UPPP
870	chr3	64126950	64178501	51552	*	tumor
871	chr3	69126300	69156001	29702	*	mixed
872	chr3	69247900	69275601	27702	*	tumor
873	chr3	71029800	71191701	161902	*	UPPP
874	chr3	71431900	71508801	76902	*	UPPP
875	chr3	98236300	98292351	56052	*	UPPP
876	chr3	100236500	100283001	46502	*	tumor
877	chr3	101502750	101585101	82352	*	mixed
878	chr3	105088212	105122901	34690	*	tumor
879	chr3	105464400	105497701	33302	*	UPPP
880	chr3	105541150	105602151	61002	*	UPPP
881	chr3	111447850	111487101	39252	*	tumor
882	chr3	111518300	111537051	18752	*	tumor
883	chr3	112174900	112238201	63302	*	UPPP
884	chr3	112483200	112500751	17552	*	tumor
885	chr3	113930350	113953924	23575	*	UPPP
886	chr3	114003200	114057351	54152	*	UPPP
887	chr3	121509700	121544501	34802	*	UPPP
888	chr3	122021000	122114451	93452	*	tumor
889	chr3	122201400	122229701	28302	*	tumor
890	chr3	124509550	124566251	56702	*	tumor
891	chr3	128891850	128965951	74102	*	tumor
892	chr3	133186650	133225651	39002	*	UPPP
893	chr3	134027450	134102501	75052	*	tumor
894	chr3	136601400	136734001	132602	*	mixed
895	chr3	141085500	141140101	54602	*	UPPP
896	chr3	141243450	141278501	35052	*	UPPP
897	chr3	141537450	141563951	26502	*	tumor
898	chr3	141589400	141630451	41052	*	tumor
899	chr3	149056700	149119351	62652	*	tumor
900	chr3	151018200	151044351	26152	*	tumor
901	chr3	151905550	152129851	224302	*	mixed
902	chr3	152846200	152886751	40552	*	tumor
903	chr3	160991700	161010601	18902	*	tumor
904	chr3	169870500	169897036	26537	*	UPPP
905	chr3	171457350	171549101	91752	*	tumor
906	chr3	172179750	172238764	59015	*	tumor
907	chr3	172252050	172367201	115152	*	tumor
908	chr3	176869000	176920351	51352	*	mixed
909	chr3	177286550	177339601	53052	*	tumor
910	chr3	182321050	182386301	65252	*	tumor
911	chr3	182973531	183025351	51821	*	tumor
912	chr3	183228150	183270998	42849	*	UPPP
913	chr3	183630500	183662351	31852	*	tumor
914	chr3	183707100	183733226	26127	*	tumor
915	chr3	185245400	185278151	32752	*	tumor
916	chr3	185643350	185679851	36502	*	tumor
917	chr3	186698200	186801551	103352	*	UPPP
918	chr3	188984600	189088201	103602	*	tumor
919	chr3	189098250	189123401	25152	*	tumor
920	chr3	189201300	189250601	49302	*	tumor
921	chr3	189482600	189684951	202352	*	tumor
922	chr3	189861000	189924251	63252	*	tumor
923	chr3	190019100	190046051	26952	*	tumor
924	chr3	190061200	190103159	41960	*	tumor
925	chr3	193498700	193614801	116102	*	tumor
926	chr3	194850000	194875801	25802	*	tumor
927	chr3	195238300	195282801	44502	*	UPPP
928	chr3	196954500	197045901	91402	*	tumor
929	chr3	197204600	197278301	73702	*	tumor
930	chr12	609000	653901	44902	*	tumor
931	chr12	828300	986701	158402	*	mixed
932	chr12	6170400	6218551	48152	*	tumor
933	chr12	6276250	6360451	84202	*	tumor
934	chr12	6373850	6505751	131902	*	tumor
935	chr12	6531700	6577342	45643	*	UPPP
936	chr12	6712250	6748051	35802	*	UPPP
937	chr12	9787550	9929251	141702	*	UPPP
938	chr12	10006450	10082479	76030	*	tumor
939	chr12	10862850	10880001	17152	*	tumor
940	chr12	11875000	11941951	66952	*	UPPP
941	chr12	11961150	11992051	30902	*	UPPP
942	chr12	12485150	12570651	85502	*	tumor
943	chr12	12592100	12660301	68202	*	UPPP
944	chr12	12851621	12905051	53431	*	mixed
945	chr12	12931850	12994401	62552	*	tumor
946	chr12	13024700	13063851	39152	*	tumor
947	chr12	13306700	13375851	69152	*	tumor
948	chr12	14390600	14445351	54752	*	mixed
949	chr12	14514500	14578701	64202	*	mixed
950	chr12	15093963	15119401	25439	*	UPPP
951	chr12	22545200	22571401	26202	*	UPPP
952	chr12	27481450	27518901	37452	*	tumor
953	chr12	27679544	27785401	105858	*	tumor
954	chr12	28119250	28153501	34252	*	tumor
955	chr12	28269450	28299451	30002	*	tumor
956	chr12	31354400	31400351	45952	*	tumor
957	chr12	31867000	31919551	52552	*	mixed
958	chr12	32012050	32060351	48302	*	UPPP
959	chr12	32102550	32144001	41452	*	UPPP
960	chr12	40600800	40648551	47752	*	tumor
961	chr12	46116400	46137851	21452	*	tumor
962	chr12	46570150	46632801	62652	*	UPPP
963	chr12	46752450	46786201	33752	*	mixed
964	chr12	46807450	46850701	43252	*	tumor
965	chr12	46940050	46982351	42302	*	tumor
966	chr12	47052350	47074051	21702	*	tumor
967	chr12	47583300	47632051	48752	*	UPPP
968	chr12	47742350	47793501	51152	*	UPPP
969	chr12	48116550	48179551	63002	*	tumor
970	chr12	48191650	48296313	104664	*	mixed
971	chr12	50579600	50674852	95253	*	tumor
972	chr12	50901267	51061601	160335	*	mixed
973	chr12	52509800	52644001	134202	*	tumor
974	chr12	52830610	52923101	92492	*	tumor
975	chr12	53230577	53278101	47525	*	tumor
976	chr12	53592050	53681901	89852	*	mixed
977	chr12	53738700	53792351	53652	*	mixed
978	chr12	54751750	54788151	36402	*	tumor
979	chr12	56307100	56373601	66502	*	mixed
980	chr12	56463600	56537651	74052	*	mixed
981	chr12	56908550	56931701	23152	*	tumor
982	chr12	57018400	57089701	71302	*	tumor
983	chr12	57324300	57384301	60002	*	tumor
984	chr12	57449700	57529351	79652	*	mixed
985	chr12	57542350	57577751	35402	*	tumor
986	chr12	58274850	58295951	21102	*	tumor
987	chr12	59280150	59318351	38202	*	tumor
988	chr12	59431800	59495351	63552	*	tumor
989	chr12	65006792	65091351	84560	*	UPPP
990	chr12	66023000	66065851	42852	*	tumor
991	chr12	66333850	66352551	18702	*	tumor
992	chr12	69173650	69222251	48602	*	tumor
993	chr12	72077150	72122751	45602	*	tumor
994	chr12	76016250	76161251	145002	*	tumor
995	chr12	76210800	76260601	49802	*	tumor
996	chr12	76326250	76379001	52752	*	tumor
997	chr12	76413150	76449001	35852	*	tumor
998	chr12	80063450	80089351	25902	*	tumor
999	chr12	86197050	86233001	35952	*	tumor
1000	chr12	92404900	92583251	178352	*	mixed
1001	chr12	92825050	92900951	75902	*	UPPP
1002	chr12	92928950	92970001	41052	*	mixed
1003	chr12	95543600	95627101	83502	*	mixed
1004	chr12	96425250	96469851	44602	*	tumor
1005	chr12	96584450	96631501	47052	*	mixed
1006	chr12	96739150	96822801	83652	*	tumor
1007	chr12	98884100	98928751	44652	*	tumor
1008	chr12	104648200	104695047	46848	*	tumor
1009	chr12	104853191	104914651	61461	*	UPPP
1010	chr12	106658200	106700651	42452	*	tumor
1011	chr12	109010000	109131951	121952	*	mixed
1012	chr12	109197000	109256451	59452	*	tumor
1013	chr12	110298450	110331501	33052	*	tumor
1014	chr12	110429150	110454901	25752	*	UPPP
1015	chr12	110661700	110851701	190002	*	tumor
1016	chr12	110868900	110912351	43452	*	tumor
1017	chr12	110933450	111135301	201852	*	mixed
1018	chr12	111840200	111887451	47252	*	UPPP
1019	chr12	112533200	112570151	36952	*	tumor
1020	chr12	113338400	113381701	43302	*	tumor
1021	chr12	113500800	113536601	35802	*	UPPP
1022	chr12	120473850	120500151	26302	*	tumor
1023	chr12	120904650	120937001	32352	*	tumor
1024	chr12	121315900	121377501	61602	*	tumor
1025	chr12	122067100	122111251	44152	*	UPPP
1026	chr12	122209900	122251401	41502	*	mixed
1027	chr12	122877650	122964501	86852	*	tumor
1028	chr12	122980500	123015951	35452	*	tumor
1029	chr12	123178550	123241451	62902	*	tumor
1030	chr12	123336150	123387951	51802	*	mixed
1031	chr12	123399900	123467501	67602	*	tumor
1032	chr12	125389000	125426451	37452	*	mixed
1033	chr12	129273800	129315851	42052	*	UPPP
1034	chr9	657550	753651	96102	*	tumor
1035	chr9	3495950	3530101	34152	*	tumor
1036	chr9	6679750	6716301	36552	*	UPPP
1037	chr9	14307600	14326351	18752	*	tumor
1038	chr9	21531750	21595101	63352	*	tumor
1039	chr9	21672000	21693501	21502	*	tumor
1040	chr9	21744300	21839901	95602	*	tumor
1041	chr9	21962150	22014351	52202	*	tumor
1042	chr9	22027150	22122601	95452	*	tumor
1043	chr9	33117050	33170401	53352	*	UPPP
1044	chr9	33250700	33333001	82302	*	mixed
1045	chr9	33405017	33466501	61485	*	tumor
1046	chr9	33756100	33781501	25402	*	tumor
1047	chr9	34158750	34207551	48802	*	tumor
1048	chr9	35634250	35662751	28502	*	UPPP
1049	chr9	36992350	37038251	45902	*	UPPP
1050	chr9	37282850	37308001	25152	*	UPPP
1051	chr9	37944200	37973201	29002	*	tumor
1052	chr9	37994150	38066709	72560	*	tumor
1053	chr9	71707700	71748001	40302	*	tumor
1054	chr9	73006900	73039101	32202	*	UPPP
1055	chr9	74523350	74564801	41452	*	tumor
1056	chr9	75716850	75801201	84352	*	tumor
1057	chr9	77685600	77731651	46052	*	tumor
1058	chr9	78508059	78596801	88743	*	tumor
1059	chr9	85639400	85681801	42402	*	tumor
1060	chr9	91984750	92167251	182502	*	UPPP
1061	chr9	93556700	93604501	47802	*	UPPP
1062	chr9	93704150	93765001	60852	*	tumor
1063	chr9	93917900	93970851	52952	*	tumor
1064	chr9	95352500	95564151	211652	*	tumor
1065	chr9	95716250	95766551	50302	*	UPPP
1066	chr9	96211100	96249251	38152	*	tumor
1067	chr9	97540200	97722101	181902	*	tumor
1068	chr9	97757350	97893551	136202	*	mixed
1069	chr9	100666950	100694551	27602	*	UPPP
1070	chr9	100835400	100885301	49902	*	UPPP
1071	chr9	100968250	101022701	54452	*	tumor
1072	chr9	108009428	108069001	59574	*	tumor
1073	chr9	110240850	110266851	26002	*	tumor
1074	chr9	111171400	111207351	35952	*	tumor
1075	chr9	111295600	111346901	51302	*	tumor
1076	chr9	111363850	111468051	104202	*	tumor
1077	chr9	112858550	112914801	56252	*	UPPP
1078	chr9	113087250	113128851	41602	*	tumor
1079	chr9	114599700	114621501	21802	*	tumor
1080	chr9	114655950	114709401	53452	*	UPPP
1081	chr9	114737250	114839201	101952	*	UPPP
1082	chr9	117101850	117161101	59252	*	UPPP
1083	chr9	119589350	119632651	43302	*	tumor
1084	chr9	123630950	123704551	73602	*	UPPP
1085	chr9	124032879	124162801	129923	*	mixed
1086	chr9	127541936	127604801	62866	*	tumor
1087	chr9	130283800	130350851	67052	*	mixed
1088	chr9	130527650	130545695	18046	*	UPPP
1089	chr9	130664371	130682251	17881	*	UPPP
1090	chr9	130697850	130797451	99602	*	mixed
1091	chr9	130822900	130863701	40802	*	mixed
1092	chr9	131607600	131693501	85902	*	tumor
1093	chr9	132091500	132129651	38152	*	tumor
1094	chr9	132221650	132265651	44002	*	mixed
1095	chr9	132329750	132407051	77302	*	tumor
1096	chr9	132622900	132674251	51352	*	UPPP
1097	chr9	132681900	132820101	138202	*	UPPP
1098	chr9	134127750	134155101	27352	*	UPPP
1099	chr9	134248050	134297951	49902	*	UPPP
1100	chr9	134496150	134620901	124752	*	UPPP
1101	chr9	135987800	136022087	34288	*	mixed
1102	chr9	136112300	136164551	52252	*	tumor
1103	chr9	137214200	137277901	63702	*	tumor
1104	chr9	137295400	137328101	32702	*	tumor
1105	chr9	138776900	138802551	25652	*	tumor
1106	chr9	139422900	139530051	107152	*	tumor
1107	chr9	140187550	140222751	35202	*	tumor
1108	chr11	305250	328151	22902	*	UPPP
1109	chr11	503200	519001	15802	*	tumor
1110	chr11	690500	848751	158252	*	tumor
1111	chr11	2928300	2963951	35652	*	tumor
1112	chr11	3002150	3044201	42052	*	mixed
1113	chr11	3850950	3997001	146052	*	mixed
1114	chr11	8691150	8722151	31002	*	tumor
1115	chr11	8735550	8937101	201552	*	tumor
1116	chr11	9584600	9637001	52402	*	tumor
1117	chr11	9688127	9777338	89212	*	UPPP
1118	chr11	10297050	10347701	50652	*	tumor
1119	chr11	10506800	10560273	53474	*	tumor
1120	chr11	10861700	10956751	95052	*	tumor
1121	chr11	12692850	12756201	63352	*	tumor
1122	chr11	12772700	12874001	101302	*	tumor
1123	chr11	12978450	13212551	234102	*	tumor
1124	chr11	13454000	13487801	33802	*	tumor
1125	chr11	13681800	13715251	33452	*	tumor
1126	chr11	16881900	16958201	76302	*	tumor
1127	chr11	18325750	18360651	34902	*	tumor
1128	chr11	18401700	18430801	29102	*	tumor
1129	chr11	19093000	19155501	62502	*	tumor
1130	chr11	19236050	19270751	34702	*	tumor
1131	chr11	19678250	19717851	39602	*	tumor
1132	chr11	19996600	20095551	98952	*	tumor
1133	chr11	20368600	20392751	24152	*	tumor
1134	chr11	27101600	27142701	41102	*	tumor
1135	chr11	27193950	27263201	69252	*	tumor
1136	chr11	27470850	27497051	26202	*	tumor
1137	chr11	32836300	32874601	38302	*	tumor
1138	chr11	33642600	33766851	124252	*	tumor
1139	chr11	34630700	34688751	58052	*	tumor
1140	chr11	34702000	34738701	36702	*	tumor
1141	chr11	35051050	35240251	189202	*	mixed
1142	chr11	44578700	44637651	58952	*	mixed
1143	chr11	46058100	46098901	40802	*	tumor
1144	chr11	47202950	47244351	41402	*	tumor
1145	chr11	48004609	48079901	75293	*	UPPP
1146	chr11	57044950	57095101	50152	*	tumor
1147	chr11	57429050	57460201	31152	*	tumor
1148	chr11	57498650	57572751	74102	*	mixed
1149	chr11	57659950	57677351	17402	*	tumor
1150	chr11	60741614	60772151	30538	*	UPPP
1151	chr11	60775400	60884301	108902	*	UPPP
1152	chr11	61579000	61602351	23352	*	tumor
1153	chr11	62160900	62217851	56952	*	tumor
1154	chr11	62303300	62471286	167987	*	mixed
1155	chr11	62486500	62562051	75552	*	tumor
1156	chr11	62595250	62652101	56852	*	mixed
1157	chr11	63608899	63660451	51553	*	tumor
1158	chr11	64070362	64124123	53762	*	tumor
1159	chr11	64508400	64551751	43352	*	UPPP
1160	chr11	64601900	64669051	67152	*	mixed
1161	chr11	64772350	64811501	39152	*	tumor
1162	chr11	64842150	64970401	128252	*	tumor
1163	chr11	65021000	65060751	39752	*	tumor
1164	chr11	65133300	65360966	227667	*	mixed
1165	chr11	65401250	65423251	22002	*	UPPP
1166	chr11	65652550	65690351	37802	*	tumor
1167	chr11	65831150	65907251	76102	*	UPPP
1168	chr11	66483150	66539751	56602	*	tumor
1169	chr11	66819800	66852451	32652	*	tumor
1170	chr11	66988500	67234230	245731	*	mixed
1171	chr11	67420630	67471051	50422	*	tumor
1172	chr11	69042400	69080101	37702	*	tumor
1173	chr11	69980400	70008001	27602	*	tumor
1174	chr11	71736100	71837051	100952	*	tumor
1175	chr11	72430500	72456251	25752	*	mixed
1176	chr11	72738850	72817451	78602	*	UPPP
1177	chr11	72846450	72873201	26752	*	UPPP
1178	chr11	72888000	72960351	72352	*	tumor
1179	chr11	73466850	73505801	38952	*	tumor
1180	chr11	73679700	73731001	51302	*	UPPP
1181	chr11	73845050	73885951	40902	*	tumor
1182	chr11	82606050	82642801	36752	*	UPPP
1183	chr11	82666550	82710751	44202	*	UPPP
1184	chr11	82743600	82791701	48102	*	UPPP
1185	chr11	82864350	82902789	38440	*	tumor
1186	chr11	86428950	86455651	26702	*	tumor
1187	chr11	88115400	88172701	57302	*	tumor
1188	chr11	94463200	94522951	59752	*	tumor
1189	chr11	94802555	94886801	84247	*	tumor
1190	chr11	94946900	94991201	44302	*	UPPP
1191	chr11	95394550	95451601	57052	*	UPPP
1192	chr11	95921350	96072100	150751	*	mixed
1193	chr11	100643300	100665001	21702	*	tumor
1194	chr11	101978100	102074401	96302	*	tumor
1195	chr11	102088600	102199801	111202	*	mixed
1196	chr11	102320550	102367401	46852	*	tumor
1197	chr11	108085700	108125901	40202	*	UPPP
1198	chr11	111220500	111254901	34402	*	UPPP
1199	chr11	111779100	111899651	120552	*	tumor
1200	chr11	111969400	112043501	74102	*	tumor
1201	chr11	114026450	114068401	41952	*	UPPP
1202	chr11	117124700	117152751	28052	*	tumor
1203	chr11	117847600	117895851	48252	*	UPPP
1204	chr11	118069250	118165051	95802	*	mixed
1205	chr11	118177794	118224001	46208	*	UPPP
1206	chr11	118628100	118665301	37202	*	UPPP
1207	chr11	118738950	118804301	65352	*	mixed
1208	chr11	118961196	118996351	35156	*	tumor
1209	chr11	119536400	119603551	67152	*	tumor
1210	chr11	119979050	120042301	63252	*	tumor
1211	chr11	120170550	120308951	138402	*	tumor
1212	chr11	122925200	122943401	18202	*	UPPP
1213	chr11	126237300	126284351	47052	*	tumor
1214	chr11	128157600	128215901	58302	*	UPPP
1215	chr11	128321300	128398751	77452	*	UPPP
1216	chr11	128473100	128501601	28502	*	UPPP
1217	chr11	128566312	128628401	62090	*	UPPP
1218	chr11	128873650	128908901	35252	*	tumor
1219	chr11	128982150	129095601	113452	*	tumor
1220	chr11	129116900	129155551	38652	*	tumor
1221	chr11	129230150	129338601	108452	*	tumor
1222	chr11	129459800	129531501	71702	*	tumor
1223	chr11	129594150	129637701	43552	*	tumor
1224	chr11	129688240	129737351	49112	*	tumor
1225	chr11	129931650	129974301	42652	*	tumor
1226	chr11	130002650	130062401	59752	*	tumor
1227	chr11	130171050	130197051	26002	*	tumor
1228	chr7	828600	877951	49352	*	tumor
1229	chr7	1546518	1607128	60611	*	tumor
1230	chr7	2547750	2571001	23252	*	UPPP
1231	chr7	5451100	5470451	19352	*	tumor
1232	chr7	5668900	5698451	29552	*	tumor
1233	chr7	5718700	5743251	24552	*	UPPP
1234	chr7	6405600	6447601	42002	*	tumor
1235	chr7	7999600	8055251	55652	*	UPPP
1236	chr7	8144950	8193451	48502	*	UPPP
1237	chr7	12729410	12778251	48842	*	tumor
1238	chr7	16674750	16716501	41752	*	tumor
1239	chr7	20366050	20448251	82202	*	tumor
1240	chr7	22358900	22412401	53502	*	tumor
1241	chr7	23036000	23075701	39702	*	tumor
1242	chr7	24990600	25024201	33602	*	tumor
1243	chr7	26881150	26909801	28652	*	tumor
1244	chr7	30319050	30390151	71102	*	mixed
1245	chr7	37349900	37394651	44752	*	UPPP
1246	chr7	43599750	43741201	141452	*	mixed
1247	chr7	44648620	44685701	37082	*	mixed
1248	chr7	44770650	44809401	38752	*	tumor
1249	chr7	45012950	45047701	34752	*	UPPP
1250	chr7	46580550	46609751	29202	*	tumor
1251	chr7	48120150	48137251	17102	*	tumor
1252	chr7	48205100	48256101	51002	*	tumor
1253	chr7	50298500	50370551	72052	*	UPPP
1254	chr7	50410600	50485601	75002	*	UPPP
1255	chr7	54890600	54908601	18002	*	tumor
1256	chr7	55009300	55037951	28652	*	tumor
1257	chr7	55084000	55217301	133302	*	tumor
1258	chr7	55574450	55637699	63250	*	UPPP
1259	chr7	56074150	56124251	50102	*	tumor
1260	chr7	73223600	73270501	46902	*	tumor
1261	chr7	73862850	73918401	55552	*	tumor
1262	chr7	73933600	74094901	161302	*	mixed
1263	chr7	75911450	75951751	40302	*	tumor
1264	chr7	75970250	76024339	54090	*	tumor
1265	chr7	92254400	92283451	29052	*	tumor
1266	chr7	92297700	92468551	170852	*	tumor
1267	chr7	98694200	98739222	45023	*	tumor
1268	chr7	98794500	98834751	40252	*	tumor
1269	chr7	100022450	100048601	26152	*	tumor
1270	chr7	100139333	100181275	41943	*	UPPP
1271	chr7	102048650	102087051	38402	*	UPPP
1272	chr7	104577650	104696801	119152	*	mixed
1273	chr7	105688500	105756701	68202	*	mixed
1274	chr7	114046050	114070401	24352	*	tumor
1275	chr7	114527800	114650301	122502	*	mixed
1276	chr7	115899000	115929251	30252	*	tumor
1277	chr7	116058750	116109401	50652	*	tumor
1278	chr7	116141943	116174051	32109	*	tumor
1279	chr7	116314958	116367751	52794	*	tumor
1280	chr7	121008050	121031701	23652	*	UPPP
1281	chr7	121169200	121187451	18252	*	tumor
1282	chr7	121561000	121606501	45502	*	tumor
1283	chr7	123410150	123445601	35452	*	tumor
1284	chr7	128593950	128637451	43502	*	tumor
1285	chr7	129463850	129518451	54602	*	tumor
1286	chr7	129574700	129626701	52002	*	tumor
1287	chr7	130529250	130723951	194702	*	mixed
1288	chr7	130733150	130757851	24702	*	UPPP
1289	chr7	134187500	134250951	63452	*	tumor
1290	chr7	134829700	134852801	23102	*	UPPP
1291	chr7	138773800	138805201	31402	*	mixed
1292	chr7	142490650	142512201	21552	*	UPPP
1293	chr7	148528450	148613051	84602	*	tumor
1294	chr7	148820800	148851751	30952	*	tumor
1295	chr7	150145050	150184151	39102	*	UPPP
1296	chr7	150198900	150223951	25052	*	UPPP
1297	chr7	150317650	150385951	68302	*	UPPP
1298	chr7	150410200	150454251	44052	*	UPPP
1299	chr7	151166700	151214509	47810	*	tumor
1300	chr7	157064050	157152501	88452	*	tumor
1301	chr7	158594200	158619818	25619	*	tumor
1302	chr17	2286150	2330651	44502	*	tumor
1303	chr17	2856550	2885851	29302	*	tumor
1304	chr17	4211700	4276951	65252	*	tumor
1305	chr17	4732350	4776151	43802	*	tumor
1306	chr17	5100550	5158751	58202	*	UPPP
1307	chr17	6546747	6584101	37355	*	tumor
1308	chr17	6901883	6965501	63619	*	tumor
1309	chr17	7148253	7182552	34300	*	tumor
1310	chr17	7345188	7395151	49964	*	mixed
1311	chr17	7736800	7785621	48822	*	tumor
1312	chr17	8058253	8082701	24449	*	mixed
1313	chr17	11846150	11889601	43452	*	tumor
1314	chr17	15541600	15565651	24052	*	tumor
1315	chr17	15844700	15869651	24952	*	tumor
1316	chr17	16864600	16894301	29702	*	UPPP
1317	chr17	16912550	16990951	78402	*	tumor
1318	chr17	17577650	17686501	108852	*	tumor
1319	chr17	17709750	17763801	54052	*	mixed
1320	chr17	17804150	17873283	69134	*	tumor
1321	chr17	18870600	18921751	51152	*	tumor
1322	chr17	19604950	19670151	65202	*	tumor
1323	chr17	25643650	25681851	38202	*	tumor
1324	chr17	25783150	25887851	104702	*	tumor
1325	chr17	26822850	26877145	54296	*	tumor
1326	chr17	28007950	28089801	81852	*	UPPP
1327	chr17	29122200	29149277	27078	*	UPPP
1328	chr17	29628650	29651751	23102	*	UPPP
1329	chr17	29814350	29838551	24202	*	UPPP
1330	chr17	30810400	30851601	41202	*	UPPP
1331	chr17	33370150	33413601	43452	*	UPPP
1332	chr17	34885800	34909351	23552	*	tumor
1333	chr17	35748600	35861751	113152	*	tumor
1334	chr17	36598850	36642251	43402	*	tumor
1335	chr17	37028611	37062651	34041	*	UPPP
1336	chr17	37847400	38028751	181352	*	mixed
1337	chr17	38221567	38299951	78385	*	mixed
1338	chr17	38321750	38359051	37302	*	tumor
1339	chr17	38438100	38515901	77802	*	mixed
1340	chr17	38628250	38781251	153002	*	mixed
1341	chr17	39056950	39077501	20552	*	tumor
1342	chr17	39653600	39680701	27102	*	tumor
1343	chr17	39732450	39848951	116502	*	tumor
1344	chr17	39873350	39959701	86352	*	tumor
1345	chr17	40398600	40425923	27324	*	UPPP
1346	chr17	40464650	40594851	130202	*	mixed
1347	chr17	40669650	40785851	116202	*	tumor
1348	chr17	41434750	41564851	130102	*	tumor
1349	chr17	42260800	42286851	26052	*	tumor
1350	chr17	43116800	43175351	58552	*	tumor
1351	chr17	43199050	43278851	79802	*	mixed
1352	chr17	43301791	43314551	12761	*	UPPP
1353	chr17	43348200	43391913	43714	*	UPPP
1354	chr17	43489450	43565645	76196	*	tumor
1355	chr17	45921199	45982501	61303	*	tumor
1356	chr17	46100550	46144951	44402	*	tumor
1357	chr17	47790450	47839017	48568	*	UPPP
1358	chr17	48968200	49034151	65952	*	tumor
1359	chr17	55108900	55188351	79452	*	tumor
1360	chr17	55936950	56034851	97902	*	tumor
1361	chr17	56411179	56427051	15873	*	UPPP
1362	chr17	56432063	56492430	60368	*	tumor
1363	chr17	57693950	57728301	34352	*	UPPP
1364	chr17	57780100	57937051	156952	*	mixed
1365	chr17	61771350	61786851	15502	*	UPPP
1366	chr17	62081700	62103051	21352	*	UPPP
1367	chr17	62127750	62219901	92152	*	UPPP
1368	chr17	62767400	62830801	63402	*	tumor
1369	chr17	62961650	62985601	23952	*	UPPP
1370	chr17	63009550	63063101	53552	*	mixed
1371	chr17	65384850	65485701	100852	*	UPPP
1372	chr17	66197300	66252821	55522	*	UPPP
1373	chr17	68582300	68610301	28002	*	tumor
1374	chr17	70400100	70429851	29752	*	tumor
1375	chr17	70445550	70483451	37902	*	tumor
1376	chr17	70556950	70632201	75252	*	tumor
1377	chr17	71265000	71338751	73752	*	tumor
1378	chr17	72412850	72452301	39452	*	tumor
1379	chr17	72724900	72776951	52052	*	mixed
1380	chr17	73108581	73205201	96621	*	tumor
1381	chr17	73288030	73362151	74122	*	UPPP
1382	chr17	73515108	73561551	46444	*	tumor
1383	chr17	73665898	73706651	40754	*	tumor
1384	chr17	73770450	73823901	53452	*	mixed
1385	chr17	73837850	73879301	41452	*	mixed
1386	chr17	74016550	74066106	49557	*	tumor
1387	chr17	74246700	74273751	27052	*	UPPP
1388	chr17	74543200	74600501	57302	*	tumor
1389	chr17	74720300	74753151	32852	*	tumor
1390	chr17	75318096	75491451	173356	*	mixed
1391	chr17	76112200	76196401	84202	*	mixed
1392	chr17	76310700	76384851	74152	*	UPPP
1393	chr17	76690700	76816451	125752	*	mixed
1394	chr17	79011446	79072151	60706	*	tumor
1395	chr17	79475950	79486851	10902	*	UPPP
1396	chr17	79667800	79706851	39052	*	tumor
1397	chr17	79779150	79855651	76502	*	tumor
1398	chr17	80443400	80513101	69702	*	tumor
1399	chr17	80777950	80852201	74252	*	mixed
1400	chr17	81005450	81060501	55052	*	tumor
1401	chr15	30213100	30237601	24502	*	tumor
1402	chr15	31615750	31687051	71302	*	mixed
1403	chr15	31726350	31782251	55902	*	tumor
1404	chr15	34589550	34632861	43312	*	mixed
1405	chr15	39467650	39501951	34302	*	tumor
1406	chr15	40336850	40408901	72052	*	UPPP
1407	chr15	40512150	40559601	47452	*	tumor
1408	chr15	41044800	41199351	154552	*	tumor
1409	chr15	42063700	42102751	39052	*	tumor
1410	chr15	42122782	42142101	19320	*	tumor
1411	chr15	42202400	42241701	39302	*	tumor
1412	chr15	42299250	42358551	59302	*	tumor
1413	chr15	44953300	44983101	29802	*	UPPP
1414	chr15	44999200	45026058	26859	*	mixed
1415	chr15	45414550	45472901	58352	*	tumor
1416	chr15	45923000	45953501	30502	*	tumor
1417	chr15	48650600	48690851	40252	*	tumor
1418	chr15	52124324	52200651	76328	*	tumor
1419	chr15	52261000	52402471	141472	*	tumor
1420	chr15	52951700	52977101	25402	*	UPPP
1421	chr15	55547350	55579500	32151	*	UPPP
1422	chr15	56308250	56337201	28952	*	tumor
1423	chr15	59529350	59662570	133221	*	tumor
1424	chr15	60642200	60737551	95352	*	tumor
1425	chr15	60839000	60882206	43207	*	UPPP
1426	chr15	63623600	63696851	73252	*	tumor
1427	chr15	63765050	63816301	51252	*	mixed
1428	chr15	64368450	64402751	34302	*	UPPP
1429	chr15	65164550	65195101	30552	*	UPPP
1430	chr15	66053800	66127351	73552	*	UPPP
1431	chr15	67360694	67470101	109408	*	mixed
1432	chr15	68545550	68592301	46752	*	tumor
1433	chr15	71030150	71076801	46652	*	tumor
1434	chr15	72511550	72533501	21952	*	tumor
1435	chr15	74268000	74303301	35302	*	mixed
1436	chr15	75063600	75111801	48202	*	mixed
1437	chr15	75911650	75965851	54202	*	tumor
1438	chr15	78323050	78374501	51452	*	mixed
1439	chr15	80946950	81007151	60202	*	tumor
1440	chr15	81567850	81614001	46152	*	UPPP
1441	chr15	83918000	83993601	75602	*	tumor
1442	chr15	84021350	84052751	31402	*	tumor
1443	chr15	85077150	85141001	63852	*	tumor
1444	chr15	85256600	85306501	49902	*	UPPP
1445	chr15	85926370	86059001	132632	*	tumor
1446	chr15	86120800	86277751	156952	*	mixed
1447	chr15	86858950	86921501	62552	*	tumor
1448	chr15	89167026	89206901	39876	*	mixed
1449	chr15	89627500	89670101	42602	*	tumor
1450	chr15	90027050	90100451	73402	*	tumor
1451	chr15	90577000	90643207	66208	*	mixed
1452	chr15	90686400	90782751	96352	*	mixed
1453	chr15	90928350	90985151	56802	*	mixed
1454	chr15	91068850	91163401	94552	*	UPPP
1455	chr15	92430750	92518601	87852	*	tumor
1456	chr15	93341213	93397351	56139	*	mixed
1457	chr15	93407100	93485201	78102	*	mixed
1458	chr15	94345000	94395201	50202	*	tumor
1459	chr15	99256000	99323501	67502	*	tumor
1460	chr15	99391750	99450601	58852	*	tumor
1461	chr15	99814200	99869951	55752	*	tumor
1462	chr15	99960900	100028601	67702	*	tumor
1463	chr4	1709100	1731601	22502	*	tumor
1464	chr4	1751700	1800151	48452	*	tumor
1465	chr4	1851350	1878751	27402	*	tumor
1466	chr4	2787450	2817410	29961	*	UPPP
1467	chr4	2834350	2875101	40752	*	UPPP
1468	chr4	5754100	5777951	23852	*	tumor
1469	chr4	8181300	8209351	28052	*	tumor
1470	chr4	8419700	8454051	34352	*	tumor
1471	chr4	11587150	11645901	58752	*	tumor
1472	chr4	14996150	15035101	38952	*	tumor
1473	chr4	15636950	15697951	61002	*	tumor
1474	chr4	15884450	15957901	73452	*	tumor
1475	chr4	25844200	25881751	37552	*	UPPP
1476	chr4	38116400	38204451	88052	*	tumor
1477	chr4	38218000	38252001	34002	*	tumor
1478	chr4	38302600	38342251	39652	*	tumor
1479	chr4	38656150	38704751	48602	*	mixed
1480	chr4	38855100	38892751	37652	*	tumor
1481	chr4	39027000	39050651	23652	*	UPPP
1482	chr4	40183300	40268101	84802	*	UPPP
1483	chr4	40284700	40319601	34902	*	UPPP
1484	chr4	40441350	40493351	52002	*	tumor
1485	chr4	40550600	40635351	84752	*	tumor
1486	chr4	48318400	48390551	72152	*	tumor
1487	chr4	48662300	48738501	76202	*	tumor
1488	chr4	48941150	48972201	31052	*	tumor
1489	chr4	56162450	56246101	83652	*	tumor
1490	chr4	56264589	56326051	61463	*	tumor
1491	chr4	56453600	56499964	46365	*	tumor
1492	chr4	56704850	56734501	29652	*	tumor
1493	chr4	62309000	62386451	77452	*	tumor
1494	chr4	68610500	68660201	49702	*	tumor
1495	chr4	68711050	68859751	148702	*	tumor
1496	chr4	68979400	69024751	45352	*	tumor
1497	chr4	69182300	69253251	70952	*	tumor
1498	chr4	69277450	69335851	58402	*	tumor
1499	chr4	71564700	71585194	20495	*	tumor
1500	chr4	74529600	74596351	66752	*	tumor
1501	chr4	75222650	75250501	27852	*	tumor
1502	chr4	77114600	77160751	46152	*	tumor
1503	chr4	78719150	78749101	29952	*	UPPP
1504	chr4	82335850	82390560	54711	*	tumor
1505	chr4	83802800	83827151	24352	*	tumor
1506	chr4	85494850	85556201	61352	*	tumor
1507	chr4	86576950	86668201	91252	*	UPPP
1508	chr4	87469700	87656801	187102	*	tumor
1509	chr4	87725050	87779901	54852	*	tumor
1510	chr4	87844300	87904451	60152	*	tumor
1511	chr4	87919550	87954851	35302	*	UPPP
1512	chr4	87981350	88025651	44302	*	tumor
1513	chr4	90176700	90240001	63302	*	UPPP
1514	chr4	95359200	95503751	144552	*	tumor
1515	chr4	100324350	100385151	60802	*	tumor
1516	chr4	102714263	102786801	72539	*	UPPP
1517	chr4	103730050	103757601	27552	*	tumor
1518	chr4	106107150	106138201	31052	*	tumor
1519	chr4	108737950	108785951	48002	*	tumor
1520	chr4	112840400	112866101	25702	*	tumor
1521	chr4	112947550	112985101	37552	*	tumor
1522	chr4	113190750	113234601	43852	*	mixed
1523	chr4	114353600	114404751	51152	*	tumor
1524	chr4	114646550	114686851	40302	*	tumor
1525	chr4	140500000	140532751	32752	*	tumor
1526	chr4	140549600	140614001	64402	*	tumor
1527	chr4	143272700	143338301	65602	*	UPPP
1528	chr4	146406456	146479051	72596	*	tumor
1529	chr4	152225150	152252351	27202	*	tumor
1530	chr4	153246550	153281151	34602	*	tumor
1531	chr4	153424000	153460501	36502	*	tumor
1532	chr4	153557800	153656751	98952	*	mixed
1533	chr4	154389997	154457351	67355	*	mixed
1534	chr4	164471950	164532275	60326	*	UPPP
1535	chr4	166117700	166177051	59352	*	tumor
1536	chr4	168804250	168825551	21302	*	tumor
1537	chr4	169481650	169528601	46952	*	tumor
1538	chr4	169685150	169770951	85802	*	tumor
1539	chr4	170146100	170174201	28102	*	tumor
1540	chr4	170525750	170558601	32852	*	tumor
1541	chr4	173900300	173946251	45952	*	tumor
1542	chr4	174029900	174048301	18402	*	tumor
1543	chr4	174086500	174153201	66702	*	tumor
1544	chr4	175180000	175210751	30752	*	tumor
1545	chr4	185185600	185210601	25002	*	UPPP
1546	chr4	185294700	185402151	107452	*	mixed
1547	chr4	185424100	185460701	36602	*	UPPP
1548	chr4	187637950	187659151	21202	*	tumor
1549	chr4	187823800	187861201	37402	*	tumor
1550	chr22	18114300	18127651	13352	*	tumor
1551	chr22	18504050	18576001	71952	*	tumor
1552	chr22	20853350	20889351	36002	*	tumor
1553	chr22	20893800	20922801	29002	*	UPPP
1554	chr22	23233250	23286051	52802	*	UPPP
1555	chr22	23525051	23602401	77351	*	tumor
1556	chr22	25342000	25399151	57152	*	tumor
1557	chr22	25505600	25572751	67152	*	tumor
1558	chr22	26865250	26891351	26102	*	tumor
1559	chr22	29182850	29225351	42502	*	UPPP
1560	chr22	30140350	30247801	107452	*	tumor
1561	chr22	30352300	30443201	90902	*	tumor
1562	chr22	30688116	30727901	39786	*	mixed
1563	chr22	31217950	31247801	29852	*	tumor
1564	chr22	31558637	31712351	153715	*	mixed
1565	chr22	32023350	32088351	65002	*	mixed
1566	chr22	36290150	36316551	26402	*	tumor
1567	chr22	36714100	36814201	100102	*	mixed
1568	chr22	37588900	37645201	56302	*	UPPP
1569	chr22	37922450	37963401	40952	*	tumor
1570	chr22	38017850	38039501	21652	*	UPPP
1571	chr22	38138300	38198612	60313	*	tumor
1572	chr22	38276000	38310701	34702	*	tumor
1573	chr22	38515500	38583901	68402	*	tumor
1574	chr22	38601526	38639451	37926	*	tumor
1575	chr22	39087850	39115651	27802	*	tumor
1576	chr22	39457600	39496951	39352	*	UPPP
1577	chr22	39834900	39870301	35402	*	UPPP
1578	chr22	40294200	40356951	62752	*	UPPP
1579	chr22	40769094	40814601	45508	*	UPPP
1580	chr22	40875350	40938501	63152	*	UPPP
1581	chr22	40981550	41052451	70902	*	tumor
1582	chr22	42062000	42098751	36752	*	tumor
1583	chr22	42219000	42286151	67152	*	mixed
1584	chr22	42304800	42333651	28852	*	UPPP
1585	chr22	43314750	43346001	31252	*	tumor
1586	chr22	45925800	45950251	24452	*	tumor
1587	chr22	46404995	46484422	79428	*	mixed
1588	chr22	46833100	46854651	21552	*	tumor
1589	chr22	46894400	46995551	101152	*	tumor
1590	chr22	47017950	47058601	40652	*	tumor
1591	chr22	47145800	47188451	42652	*	mixed
1592	chr22	50324800	50364751	39952	*	tumor
1593	chr22	50711279	50743501	32223	*	tumor
1594	chr22	50943250	50998827	55578	*	mixed
1595	chr20	819210	842601	23392	*	tumor
1596	chr20	1302050	1318351	16302	*	tumor
1597	chr20	1445600	1484151	38552	*	tumor
1598	chr20	1606300	1668101	61802	*	UPPP
1599	chr20	3758500	3798701	40202	*	tumor
1600	chr20	5549150	5589171	40022	*	UPPP
1601	chr20	5621550	5655501	33952	*	tumor
1602	chr20	10469650	10502051	32402	*	tumor
1603	chr20	10517450	10660801	143352	*	tumor
1604	chr20	10919350	10986651	67302	*	tumor
1605	chr20	17534250	17592951	58702	*	tumor
1606	chr20	17936350	17954601	18252	*	UPPP
1607	chr20	19713900	19740451	26552	*	tumor
1608	chr20	19854650	20007451	152802	*	tumor
1609	chr20	23063500	23101051	37552	*	tumor
1610	chr20	23115773	23148851	33079	*	tumor
1611	chr20	25203550	25235651	32102	*	tumor
1612	chr20	30128950	30202801	73852	*	tumor
1613	chr20	30249250	30336451	87202	*	mixed
1614	chr20	31096850	31131201	34352	*	UPPP
1615	chr20	32953561	33002451	48891	*	tumor
1616	chr20	34323200	34370151	46952	*	tumor
1617	chr20	34652150	34690901	38752	*	tumor
1618	chr20	35198600	35230451	31852	*	UPPP
1619	chr20	35552050	35577745	25696	*	UPPP
1620	chr20	35920550	35989201	68652	*	tumor
1621	chr20	37428150	37522951	94802	*	UPPP
1622	chr20	39630200	39701451	71252	*	tumor
1623	chr20	39768660	39791001	22342	*	UPPP
1624	chr20	43201750	43246851	45102	*	UPPP
1625	chr20	43592200	43625701	33502	*	UPPP
1626	chr20	43661750	43695351	33602	*	tumor
1627	chr20	43948800	43988075	39276	*	tumor
1628	chr20	45585550	45636801	51252	*	tumor
1629	chr20	45937350	46022851	85502	*	mixed
1630	chr20	46038950	46156301	117352	*	UPPP
1631	chr20	46187350	46250051	62702	*	UPPP
1632	chr20	47327200	47415751	88552	*	UPPP
1633	chr20	47428450	47456101	27652	*	UPPP
1634	chr20	48266400	48479901	213502	*	tumor
1635	chr20	48687600	48738051	50452	*	tumor
1636	chr20	48752350	48994551	242202	*	tumor
1637	chr20	49031800	49057951	26152	*	tumor
1638	chr20	49075300	49205001	129702	*	mixed
1639	chr20	49340650	49379701	39052	*	tumor
1640	chr20	49407100	49439051	31952	*	UPPP
1641	chr20	50004300	50057551	53252	*	UPPP
1642	chr20	51535300	51620351	85052	*	tumor
1643	chr20	52191650	52280351	88702	*	mixed
1644	chr20	52341100	52385151	44052	*	mixed
1645	chr20	52389650	52423251	33602	*	tumor
1646	chr20	52431600	52489747	58148	*	UPPP
1647	chr20	52509450	52565801	56352	*	mixed
1648	chr20	52723500	52749951	26452	*	tumor
1649	chr20	56261100	56293501	32402	*	tumor
1650	chr20	57718950	57759451	40502	*	UPPP
1651	chr20	58494750	58551251	56502	*	tumor
1652	chr20	60919750	60959619	39870	*	tumor
1653	chr20	62260881	62279751	18871	*	UPPP
1654	chr18	2952300	2984551	32252	*	UPPP
1655	chr18	3250027	3276901	26875	*	mixed
1656	chr18	3582100	3607351	25252	*	mixed
1657	chr18	9063650	9149401	85752	*	mixed
1658	chr18	9573050	9691601	118552	*	tumor
1659	chr18	9705150	9755001	49852	*	tumor
1660	chr18	9845250	9954801	109552	*	tumor
1661	chr18	11941100	12039001	97902	*	tumor
1662	chr18	12589650	12644001	54352	*	tumor
1663	chr18	12691000	12714301	23302	*	tumor
1664	chr18	12835900	12891451	55552	*	mixed
1665	chr18	13703900	13729951	26052	*	tumor
1666	chr18	20394250	20450601	56352	*	tumor
1667	chr18	20510650	20561801	51152	*	tumor
1668	chr18	21066300	21169701	103402	*	tumor
1669	chr18	21230600	21311501	80902	*	tumor
1670	chr18	21576350	21605051	28702	*	UPPP
1671	chr18	28550400	28687601	137202	*	tumor
1672	chr18	28767300	28885101	117802	*	tumor
1673	chr18	28979550	29110551	131002	*	tumor
1674	chr18	29926600	29970101	43502	*	tumor
1675	chr18	32608600	32631151	22552	*	UPPP
1676	chr18	33015550	33094501	78952	*	tumor
1677	chr18	45549350	45690101	140752	*	tumor
1678	chr18	46449050	46503601	54552	*	mixed
1679	chr18	47604600	47634701	30102	*	tumor
1680	chr18	47655433	47718950	63518	*	tumor
1681	chr18	51735050	51811901	76852	*	tumor
1682	chr18	52948850	52993601	44752	*	UPPP
1683	chr18	55382400	55488351	105952	*	tumor
1684	chr18	55549600	55620251	70652	*	tumor
1685	chr18	56306950	56360051	53102	*	UPPP
1686	chr18	56420500	56484251	63752	*	tumor
1687	chr18	57569691	57596301	26611	*	tumor
1688	chr18	59859950	59893101	33152	*	tumor
1689	chr18	60385171	60468001	82831	*	tumor
1690	chr18	60798700	60990751	192052	*	UPPP
1691	chr18	61077200	61156051	78852	*	tumor
1692	chr18	61240900	61275601	34702	*	tumor
1693	chr18	61306350	61357301	50952	*	tumor
1694	chr18	74757750	74847301	89552	*	mixed
1695	chr16	2042445	2095351	52907	*	tumor
1696	chr16	2176950	2230851	53902	*	tumor
1697	chr16	2876550	2937701	61152	*	tumor
1698	chr16	3108850	3157151	48302	*	UPPP
1699	chr16	4515600	4566951	51352	*	mixed
1700	chr16	4959350	5002201	42852	*	tumor
1701	chr16	10655700	10716001	60302	*	tumor
1702	chr16	10956600	10991751	35152	*	UPPP
1703	chr16	11639800	11834147	194348	*	mixed
1704	chr16	11861000	11904551	43552	*	UPPP
1705	chr16	15725650	15776551	50902	*	mixed
1706	chr16	15962700	15996201	33502	*	tumor
1707	chr16	16039550	16084101	44552	*	tumor
1708	chr16	19118000	19155301	37302	*	tumor
1709	chr16	22354050	22391351	37302	*	UPPP
1710	chr16	23837000	23893801	56802	*	UPPP
1711	chr16	27240200	27270651	30452	*	UPPP
1712	chr16	27327750	27357751	30002	*	mixed
1713	chr16	27378200	27433001	54802	*	UPPP
1714	chr16	28147350	28220689	73340	*	UPPP
1715	chr16	30360850	30397551	36702	*	mixed
1716	chr16	30459724	30487451	27728	*	UPPP
1717	chr16	31116850	31155701	38852	*	tumor
1718	chr16	48600050	48659551	59502	*	tumor
1719	chr16	50299500	50318651	19152	*	UPPP
1720	chr16	50698450	50759001	60552	*	mixed
1721	chr16	53064650	53146601	81952	*	mixed
1722	chr16	53775400	53827801	52402	*	tumor
1723	chr16	54951800	54981401	29602	*	tumor
1724	chr16	55581200	55606301	25102	*	tumor
1725	chr16	56713800	56735951	22152	*	tumor
1726	chr16	56766516	56823301	56786	*	tumor
1727	chr16	57007700	57094651	86952	*	UPPP
1728	chr16	57395194	57429951	34758	*	tumor
1729	chr16	57651200	57682501	31302	*	tumor
1730	chr16	57828000	57870701	42702	*	tumor
1731	chr16	66545000	66581693	36694	*	UPPP
1732	chr16	66962300	66987251	24952	*	tumor
1733	chr16	67190900	67215382	24483	*	tumor
1734	chr16	67510700	67610501	99802	*	UPPP
1735	chr16	67866550	67904497	37948	*	tumor
1736	chr16	68093050	68128151	35102	*	UPPP
1737	chr16	68300922	68332151	31230	*	UPPP
1738	chr16	68765050	68840101	75052	*	tumor
1739	chr16	68936850	68987601	50752	*	tumor
1740	chr16	69018600	69047301	28702	*	tumor
1741	chr16	69072400	69109001	36602	*	tumor
1742	chr16	69739400	69798951	59552	*	tumor
1743	chr16	70715650	70750151	34502	*	tumor
1744	chr16	74481700	74497451	15752	*	tumor
1745	chr16	74759050	74779751	20702	*	tumor
1746	chr16	81517700	81696651	178952	*	tumor
1747	chr16	81728550	81772251	43702	*	tumor
1748	chr16	81807600	81877901	70302	*	UPPP
1749	chr16	84610250	84649168	38919	*	UPPP
1750	chr16	85018850	85042640	23791	*	tumor
1751	chr16	87408700	87429551	20852	*	tumor
1752	chr16	88810850	88862201	51352	*	UPPP
1753	chr16	89493950	89572303	78354	*	mixed
1754	chr19	887400	953251	65852	*	UPPP
1755	chr19	1014650	1278051	263402	*	mixed
1756	chr19	1845300	1902871	57572	*	mixed
1757	chr19	2020850	2093768	72919	*	mixed
1758	chr19	2147500	2176851	29352	*	tumor
1759	chr19	2223000	2302501	79502	*	UPPP
1760	chr19	2607650	2633801	26152	*	UPPP
1761	chr19	2663800	2711251	47452	*	UPPP
1762	chr19	3129400	3183201	53802	*	tumor
1763	chr19	3383600	3406501	22902	*	tumor
1764	chr19	4041750	4116151	74402	*	mixed
1765	chr19	4364400	4405801	41402	*	tumor
1766	chr19	4794227	4873051	78825	*	tumor
1767	chr19	6051250	6106251	55002	*	tumor
1768	chr19	6723162	6765022	41861	*	tumor
1769	chr19	7396050	7421551	25502	*	UPPP
1770	chr19	7453150	7501601	48452	*	tumor
1771	chr19	7955889	7972051	16163	*	tumor
1772	chr19	10607250	10703051	95802	*	tumor
1773	chr19	10837950	10908151	70202	*	mixed
1774	chr19	10973400	11027951	54552	*	tumor
1775	chr19	11045200	11080801	35602	*	tumor
1776	chr19	11185050	11211901	26852	*	tumor
1777	chr19	11665550	11696951	31402	*	UPPP
1778	chr19	12883750	12910193	26444	*	mixed
1779	chr19	13205800	13232551	26752	*	UPPP
1780	chr19	13250050	13327001	76952	*	mixed
1781	chr19	13877836	13915051	37216	*	tumor
1782	chr19	13931650	13974301	42652	*	mixed
1783	chr19	14089350	14153801	64452	*	UPPP
1784	chr19	14464800	14497751	32952	*	UPPP
1785	chr19	14603500	14685651	82152	*	mixed
1786	chr19	15202950	15259851	56902	*	tumor
1787	chr19	15300300	15448651	148352	*	tumor
1788	chr19	16180816	16231751	50936	*	mixed
1789	chr19	16430700	16512951	82252	*	UPPP
1790	chr19	16676050	16706201	30152	*	UPPP
1791	chr19	17189400	17248051	58652	*	UPPP
1792	chr19	18124300	18169401	45102	*	UPPP
1793	chr19	18195000	18239201	44202	*	UPPP
1794	chr19	18261150	18297451	36302	*	UPPP
1795	chr19	18389550	18431401	41852	*	UPPP
1796	chr19	18583450	18630436	46987	*	UPPP
1797	chr19	19474300	19532301	58002	*	tumor
1798	chr19	19551350	19601151	49802	*	UPPP
1799	chr19	19700300	19718701	18402	*	UPPP
1800	chr19	30152100	30172101	20002	*	UPPP
1801	chr19	33529750	33548101	18352	*	tumor
1802	chr19	33846750	33881501	34752	*	tumor
1803	chr19	34284900	34315151	30252	*	tumor
1804	chr19	35578650	35621151	42502	*	tumor
1805	chr19	35693350	35707901	14552	*	UPPP
1806	chr19	36618150	36661951	43802	*	tumor
1807	chr19	38421300	38506301	85002	*	mixed
1808	chr19	38752150	38815951	63802	*	tumor
1809	chr19	39112221	39230751	118531	*	mixed
1810	chr19	39251850	39299501	47652	*	tumor
1811	chr19	39318250	39373751	55502	*	mixed
1812	chr19	39879050	39901248	22199	*	mixed
1813	chr19	40926200	40969224	43025	*	tumor
1814	chr19	41217800	41262501	44702	*	tumor
1815	chr19	41799750	41872651	72902	*	UPPP
1816	chr19	42027500	42073451	45952	*	UPPP
1817	chr19	42366487	42400701	34215	*	UPPP
1818	chr19	42612950	42640351	27402	*	UPPP
1819	chr19	42693750	42727651	33902	*	tumor
1820	chr19	42749236	42796651	47416	*	mixed
1821	chr19	42924250	42966551	42302	*	tumor
1822	chr19	43923500	43981101	57602	*	tumor
1823	chr19	44241900	44313901	72002	*	mixed
1824	chr19	45221300	45286651	65352	*	mixed
1825	chr19	45897500	45989101	91602	*	tumor
1826	chr19	46004230	46052651	48422	*	tumor
1827	chr19	46549700	46656801	107102	*	tumor
1828	chr19	46681700	46710901	29202	*	tumor
1829	chr19	47260700	47296351	35652	*	tumor
1830	chr19	47322950	47456051	133102	*	tumor
1831	chr19	47582900	47695701	112802	*	mixed
1832	chr19	47738523	47794951	56429	*	tumor
1833	chr19	48063600	48171251	107652	*	tumor
1834	chr19	48201200	48252951	51752	*	tumor
1835	chr19	48747750	48763801	16052	*	UPPP
1836	chr19	49043350	49094451	51102	*	tumor
1837	chr19	49119194	49164701	45508	*	mixed
1838	chr19	49178764	49241469	62706	*	tumor
1839	chr19	49947900	49980401	32502	*	UPPP
1840	chr19	49996931	50019151	22221	*	UPPP
1841	chr19	50701900	50740451	38552	*	tumor
1842	chr19	51468800	51527151	58352	*	tumor
1843	chr19	52188550	52210801	22252	*	tumor
1844	chr19	55957550	56015451	57902	*	tumor
1845	chr19	56144400	56169901	25502	*	tumor
1846	chr19	57787950	57818751	30802	*	tumor
1847	chrX	3608250	3635151	26902	*	tumor
1848	chrX	10037050	10089801	52752	*	UPPP
1849	chrX	12963919	13129901	165983	*	mixed
1850	chrX	13374700	13420901	46202	*	tumor
1851	chrX	13435200	13464951	29752	*	tumor
1852	chrX	13488400	13540001	51602	*	tumor
1853	chrX	13660750	13781101	120352	*	mixed
1854	chrX	15483250	15522929	39680	*	tumor
1855	chrX	15751300	15779201	27902	*	UPPP
1856	chrX	19758500	19908551	150052	*	UPPP
1857	chrX	23746850	23923556	176707	*	mixed
1858	chrX	24162600	24188201	25602	*	tumor
1859	chrX	28510900	28528251	17352	*	tumor
1860	chrX	30876150	30924901	48752	*	tumor
1861	chrX	37604850	37684551	79702	*	UPPP
1862	chrX	39155700	39197801	42102	*	UPPP
1863	chrX	39941050	40034081	93032	*	mixed
1864	chrX	40615100	40654851	39752	*	tumor
1865	chrX	40941650	40987501	45852	*	tumor
1866	chrX	41188350	41215351	27002	*	tumor
1867	chrX	41231850	41328401	96552	*	tumor
1868	chrX	42789050	42816701	27652	*	UPPP
1869	chrX	44729250	44794651	65402	*	tumor
1870	chrX	45609030	45712501	103472	*	mixed
1871	chrX	46026300	46073451	47152	*	tumor
1872	chrX	46096300	46239501	143202	*	tumor
1873	chrX	46561850	46621001	59152	*	tumor
1874	chrX	46794250	46833201	38952	*	UPPP
1875	chrX	48371950	48400701	28752	*	tumor
1876	chrX	48771735	48820451	48717	*	UPPP
1877	chrX	48887100	48941351	54252	*	tumor
1878	chrX	49008100	49050851	42752	*	mixed
1879	chrX	53101050	53126601	25552	*	UPPP
1880	chrX	53444900	53471201	26302	*	tumor
1881	chrX	62638350	62660801	22452	*	tumor
1882	chrX	64877700	64980501	102802	*	mixed
1883	chrX	65115750	65156701	40952	*	tumor
1884	chrX	65202750	65244751	42002	*	UPPP
1885	chrX	68051339	68066451	15113	*	tumor
1886	chrX	70318498	70335401	16904	*	UPPP
1887	chrX	77146600	77194751	48152	*	tumor
1888	chrX	78196850	78219751	22902	*	UPPP
1889	chrX	78330450	78368301	37852	*	UPPP
1890	chrX	78382150	78442401	60252	*	UPPP
1891	chrX	78486800	78528101	41302	*	UPPP
1892	chrX	84739700	84784551	44852	*	tumor
1893	chrX	106354200	106399101	44902	*	tumor
1894	chrX	106914300	106928051	13752	*	UPPP
1895	chrX	106941850	106999301	57452	*	mixed
1896	chrX	109386550	109427601	41052	*	tumor
1897	chrX	109440250	109564051	123802	*	tumor
1898	chrX	114814600	114861451	46852	*	tumor
1899	chrX	115401650	115425351	23702	*	tumor
1900	chrX	115544800	115591636	46837	*	tumor
1901	chrX	117090900	117132151	41252	*	tumor
1902	chrX	117632371	117673451	41081	*	UPPP
1903	chrX	118526100	118548351	22252	*	tumor
1904	chrX	118591600	118646351	54752	*	tumor
1905	chrX	118733600	118832601	99002	*	UPPP
1906	chrX	119375250	119404951	29702	*	tumor
1907	chrX	122896600	123008301	111702	*	tumor
1908	chrX	123088450	123117301	28852	*	mixed
1909	chrX	128888100	128941951	53852	*	UPPP
1910	chrX	129214300	129261551	47252	*	mixed
1911	chrX	135658950	135803051	144102	*	UPPP
1912	chrX	135817900	135861002	43103	*	UPPP
1913	chrX	148570900	148602051	31152	*	tumor
1914	chrX	149852850	149888951	36102	*	tumor
1915	chrX	151138050	151157901	19852	*	tumor
1916	chrX	151996350	152073101	76752	*	tumor
1917	chrX	153229400	153328201	98802	*	UPPP
1918	chrX	153526800	153612901	86102	*	mixed
1919	chrX	153701500	153728451	26952	*	tumor
1920	chrX	153747066	153778901	31836	*	tumor
1921	chr8	8105600	8244601	139002	*	mixed
1922	chr8	8294100	8321501	27402	*	tumor
1923	chr8	10537850	10606851	69002	*	tumor
1924	chr8	11340500	11368401	27902	*	UPPP
1925	chr8	11381700	11416951	35252	*	UPPP
1926	chr8	11645050	11676601	31552	*	tumor
1927	chr8	11698900	11751501	52602	*	tumor
1928	chr8	12607400	12624951	17552	*	UPPP
1929	chr8	17575200	17668801	93602	*	tumor
1930	chr8	18807850	18875851	68002	*	tumor
1931	chr8	18976150	19011751	35602	*	tumor
1932	chr8	19123850	19206101	82252	*	tumor
1933	chr8	21949213	22011843	62631	*	tumor
1934	chr8	22301095	22323351	22257	*	UPPP
1935	chr8	22902100	22932101	30002	*	tumor
1936	chr8	23071150	23104951	33802	*	UPPP
1937	chr8	24203450	24250351	46902	*	UPPP
1938	chr8	26143950	26219751	75802	*	mixed
1939	chr8	27185580	27282451	96872	*	UPPP
1940	chr8	28193950	28276101	82152	*	mixed
1941	chr8	28875800	28923001	47202	*	UPPP
1942	chr8	29591600	29631301	39702	*	tumor
1943	chr8	29924500	29971201	46702	*	UPPP
1944	chr8	30545200	30582985	37786	*	tumor
1945	chr8	32083150	32128401	45252	*	tumor
1946	chr8	37731550	37783651	52102	*	mixed
1947	chr8	37890519	37916901	26383	*	tumor
1948	chr8	38122250	38169051	46802	*	UPPP
1949	chr8	38189400	38237289	47890	*	UPPP
1950	chr8	38761252	38822751	61500	*	UPPP
1951	chr8	38857200	38900701	43502	*	tumor
1952	chr8	39954800	39982901	28102	*	tumor
1953	chr8	41996450	42025901	29452	*	UPPP
1954	chr8	42109150	42152701	43552	*	tumor
1955	chr8	42332350	42375101	42752	*	tumor
1956	chr8	48253650	48300551	46902	*	tumor
1957	chr8	49404650	49436201	31552	*	tumor
1958	chr8	56832000	56859451	27452	*	UPPP
1959	chr8	61816200	61843901	27702	*	UPPP
1960	chr8	62614200	62634551	20352	*	tumor
1961	chr8	66841500	66873451	31952	*	UPPP
1962	chr8	74202700	74238451	35752	*	tumor
1963	chr8	74467550	74507451	39902	*	tumor
1964	chr8	80997600	81086751	89152	*	mixed
1965	chr8	81993600	82027351	33752	*	UPPP
1966	chr8	82165200	82222301	57102	*	tumor
1967	chr8	82408400	82507101	98702	*	tumor
1968	chr8	94910300	94950851	40552	*	tumor
1969	chr8	95649100	95673851	24752	*	tumor
1970	chr8	95940600	96002201	61602	*	UPPP
1971	chr8	96070400	96194451	124052	*	mixed
1972	chr8	99221450	99256001	34552	*	tumor
1973	chr8	101221650	101353551	131902	*	mixed
1974	chr8	101424800	101540401	115602	*	mixed
1975	chr8	101858900	101960298	101399	*	tumor
1976	chr8	102007550	102042401	34852	*	tumor
1977	chr8	102072200	102112601	40402	*	tumor
1978	chr8	102433100	102651401	218302	*	tumor
1979	chr8	103733500	103851951	118452	*	mixed
1980	chr8	116658600	116684251	25652	*	tumor
1981	chr8	119027700	119134901	107202	*	tumor
1982	chr8	120212050	120234951	22902	*	tumor
1983	chr8	124529500	124570801	41302	*	tumor
1984	chr8	125604900	125681651	76752	*	UPPP
1985	chr8	125842000	125908901	66902	*	tumor
1986	chr8	126121350	126197901	76552	*	tumor
1987	chr8	126556000	126621151	65152	*	tumor
1988	chr8	126925300	126965301	40002	*	UPPP
1989	chr8	128045400	128068501	23102	*	tumor
1990	chr8	128180050	128241351	61302	*	mixed
1991	chr8	128266600	128323501	56902	*	tumor
1992	chr8	128665100	128700551	35452	*	tumor
1993	chr8	128735250	128756601	21352	*	tumor
1994	chr8	128861250	128900201	38952	*	tumor
1995	chr8	128981250	129009001	27752	*	UPPP
1996	chr8	134053950	134094701	40752	*	UPPP
1997	chr8	134221850	134260801	38952	*	tumor
[truncated: 46 more rows]
