# Supplementary material for: Epigenetic profiling reveals key super-enhancer networks driving oncogenesis in HPV-positive HNSCC
Source: iScience. 2025 Oct 30;28(11):113911. doi: 10.1016/j.isci.2025.113911 (PMC12664489; doi:10.1016/j.isci.2025.113911)
Supplement: Table S3. Counts of transcription factor binding sites (TFBS) in tumor-specific and normal-specific domains, related to Figure 2 — This table presents counts and statistical analyses of TFBS in promoter domains (PD), typical enhancer domains (ED), and super-enhancer domains (SED) for both tumor and normal samples. Metrics include odds ratios, the number of binding sites versus non-sites, negative log10 corrected significance values, and counts of sites within specific genomic distances (shades-10k and shades-100k) for each transcription factor. [file mmc4.xlsx]

## Sheet: sites-vs-nosites.Ilya
Supplementary Table 3. Counts of Transcription Factor Binding Sites (TFBS) in Tumor-Specific and Normal-Specific Domains
Description: This table provides detailed counts and statistical analyses of TFBS in promoter domains (PD), enhancer domains (ED), and super-enhancer domains (SED) for both tumor and normal samples. It includes metrics such as odds ratios, the number of sites and non-sites, negative log10 corrected significance values, and counts of sites within specific genomic distances (shades-10k and shades-1…
TF	P_by_ChipSeq_UPPP:site-vs-nosite:odds.ratio	P_by_ChipSeq_UPPP:site-vs-nosite:num.sites	P_by_ChipSeq_UPPP:site-vs-nosite:num.not.sites	P_by_ChipSeq_UPPP:site-vs-nosite:neg.log10.corr.significance	P_by_ChipSeq_UPPP:site-vs-nosite:num.sites.shades-10k	P_by_ChipSeq_UPPP:site-vs-nosite:num.not.sites.shades-10k	P_by_ChipSeq_UPPP:site-vs-nosite:num.sites.shades-100k	P_by_ChipSeq_UPPP:site-vs-nosite:num.not.sites.shades-100k	P_by_ChipSeq_TUMOR:site-vs-nosite:odds.ratio	P_by_ChipSeq_TUMOR:site-vs-nosite:num.sites	P_by_ChipSeq_TUMOR:site-vs-nosite:num.not.sites	P_by_ChipSeq_TUMOR:site-vs-nosite:neg.log10.corr.significance	P_by_ChipSeq_TUMOR:site-vs-nosite:num.sites.shades-10k	P_by_ChipSeq_TUMOR:site-vs-nosite:num.not.sites.shades-10k	P_by_ChipSeq_TUMOR:site-vs-nosite:num.sites.shades-100k	P_by_ChipSeq_TUMOR:site-vs-nosite:num.not.sites.shades-100k	E_by_ChipSeq_UPPP:site-vs-nosite:odds.ratio	E_by_ChipSeq_UPPP:site-vs-nosite:num.sites	E_by_ChipSeq_UPPP:site-vs-nosite:num.not.sites	E_by_ChipSeq_UPPP:site-vs-nosite:neg.log10.corr.significance	E_by_ChipSeq_UPPP:site-vs-nosite:num.sites.shades-10k	E_by_ChipSeq_UPPP:site-vs-nosite:num.not.sites.shades-10k	E_by_ChipSeq_UPPP:site-vs-nosite:num.sites.shades-100k	E_by_ChipSeq_UPPP:site-vs-nosite:num.not.sites.shades-100k	E_by_ChipSeq_TUMOR:site-vs-nosite:odds.ratio	E_by_ChipSeq_TUMOR:site-vs-nosite:num.sites	E_by_ChipSeq_TUMOR:site-vs-nosite:num.not.sites	E_by_ChipSeq_TUMOR:site-vs-nosite:neg.log10.corr.significance	E_by_ChipSeq_TUMOR:site-vs-nosite:num.sites.shades-10k	E_by_ChipSeq_TUMOR:site-vs-nosite:num.not.sites.shades-10k	E_by_ChipSeq_TUMOR:site-vs-nosite:num.sites.shades-100k	E_by_ChipSeq_TUMOR:site-vs-nosite:num.not.sites.shades-100k	SE_by_ChipSeq_UPPP:site-vs-nosite:odds.ratio	SE_by_ChipSeq_UPPP:site-vs-nosite:num.sites	SE_by_ChipSeq_UPPP:site-vs-nosite:num.not.sites	SE_by_ChipSeq_UPPP:site-vs-nosite:neg.log10.corr.significance	SE_by_ChipSeq_UPPP:site-vs-nosite:num.sites.shades-10k	SE_by_ChipSeq_UPPP:site-vs-nosite:num.not.sites.shades-10k	SE_by_ChipSeq_UPPP:site-vs-nosite:num.sites.shades-100k	SE_by_ChipSeq_UPPP:site-vs-nosite:num.not.sites.shades-100k	SE_by_ChipSeq_TUMOR:site-vs-nosite:odds.ratio	SE_by_ChipSeq_TUMOR:site-vs-nosite:num.sites	SE_by_ChipSeq_TUMOR:site-vs-nosite:num.not.sites	SE_by_ChipSeq_TUMOR:site-vs-nosite:neg.log10.corr.significance	SE_by_ChipSeq_TUMOR:site-vs-nosite:num.sites.shades-10k	SE_by_ChipSeq_TUMOR:site-vs-nosite:num.not.sites.shades-10k	SE_by_ChipSeq_TUMOR:site-vs-nosite:num.sites.shades-100k	SE_by_ChipSeq_TUMOR:site-vs-nosite:num.not.sites.shades-100k
AHR_HUMAN		1	615	0	1	1195	3	1193	Infinity	3	100	0	0	206	0	206	1.45	19	6658	0	25	12697	24	12693	3.54	7	365	0	1	743	4	739	1.87	18	520	0	18	972	16	974	1.41	7	159	0	2	330	10	321
ALX4_HUMAN		0	616	0	0	1196	0	1196		0	103	0	0	206	0	206		1	6676	0	4	12718	1	12716		0	372	0	0	744	0	743	0	0	538	0	2	988	1	989		0	166	0	0	332	0	331
ANDR_HUMAN	1.55	205	411	1.64	291	905	289	907	2.75	66	37	1.65	81	125	69	137	1.36	1534	5143	12.81	2295	10427	2214	10503	1.37	208	164	0	315	429	357	386	2.02	509	29	0.4	888	102	881	109	4.83	163	3	0	303	29	304	27
AP2A_HUMAN	2.07	97	519	3.09	99	1097	91	1105	6.74	53	50	8.89	28	178	23	183	1.2	541	6136	0.25	871	11851	815	11902	2.45	137	235	6.87	143	601	126	617	1.38	340	198	0	549	441	504	486	2.56	126	40	2.65	183	149	173	158
AP2C_HUMAN	1.96	97	519	2.34	104	1092	102	1094	5.4	59	44	7.45	41	165	31	175	1.15	601	6076	0	1008	11714	922	11795	2.84	165	207	10.98	163	581	143	600	1.58	372	166	1.7	580	410	552	438	3.74	140	26	5.71	196	136	192	139
ARNT2_HUMAN	3.43	7	609	0	3	1193	4	1192	Infinity	4	99	0	0	206	0	206	0.62	14	6663	0	43	12679	43	12674	1.17	7	365	0	9	735	12	731	1.16	22	516	0	35	955	34	956	1.57	10	156	0	11	321	13	318
ARNT_HUMAN	2.27	15	601	0	7	1189	13	1183	7.28	10	93	0.31	1	205	3	203	1.41	117	6560	0	150	12572	159	12558	4.26	41	331	4.48	15	729	21	722	1.51	97	441	0	126	864	108	882	2.86	43	123	2	31	301	36	295
ASCL1_HUMAN	1.81	52	564	0	40	1156	58	1138	2.14	21	82	0	17	189	22	184	1.32	387	6290	1.74	544	12178	566	12151	1.64	77	295	0	102	642	91	652	1.35	242	296	0	374	616	365	625	1.75	93	73	0	140	192	134	197
ASCL2_HUMAN	1.95	5	611	0	5	1191	3	1193	6.31	6	97	0	2	204	1	205	1.16	28	6649	0	39	12683	46	12671	2.02	7	365	0	4	740	7	736	1.79	35	503	0	32	958	37	953	1.21	9	157	0	15	317	10	321
ATF1_HUMAN	3.95	14	602	0.07	7	1189	5	1191	6.15	3	100	0	0	206	1	205	0.95	42	6635	0	84	12638	86	12631		3	369	0	8	736	5	738	1.09	40	498	0	64	926	68	922	1.7	10	156	0	12	320	12	319
ATF2_HUMAN	3.81	41	575	3.79	22	1174	13	1183	2.93	7	96	0	5	201	0	206	2.73	313	6364	26.69	225	12497	186	12531	1.17	14	358	0	22	722	24	719	2.9	200	338	14.62	168	822	132	858	1.02	21	145	0	25	307	41	290
ATF3_HUMAN	2.53	67	549	3.46	55	1141	38	1158	3.46	22	81	0.62	15	191	12	194	1.43	340	6337	3.31	460	12262	443	12274	2.59	75	297	3.98	66	678	63	680	1.86	255	283	5.21	315	675	323	667	1.96	78	88	0.55	103	229	103	228
ATF4_HUMAN	1.15	41	575	0	48	1148	70	1126	1.1	13	90	0	24	182	17	189	1.06	354	6323	0	639	12083	631	12086	1.13	66	306	0	119	625	107	636	1.09	260	278	0	443	547	458	532	1.12	81	85	0	146	186	152	179
ATF6A_HUMAN	1.3	2	614	0	3	1193	3	1193	4.06	2	101	0	1	205	0	206	1.04	17	6660	0	24	12698	31	12686	3.03	6	366	0	2	742	4	739	1.18	14	524	0	20	970	22	968	2.04	6	160	0	6	326	5	326
ATF7_HUMAN		0	616	0	0	1196	0	1196		0	103	0	0	206	0	206		0	6677	0	0	12722	1	12716		0	372	0	0	744	0	743		0	538	0	0	990	0	990		0	166	0	0	332	0	331
ATOH1_HUMAN		0	616	0	0	1196	0	1196		0	103	0	0	206	0	206	0	0	6677	0	2	12720	7	12710		0	372	0	0	744	0	743	0	0	538	0	1	989	5	985		0	166	0	1	331	0	331
BACH1_HUMAN	1.17	3	613	0	5	1191	3	1193	2.01	1	102	0	1	205	0	206		17	6660	0	21	12701	37	12680	2.01	6	366	0	5	739	6	737	1.21	19	519	0	23	967	29	961	1	7	159	0	14	318	11	320
BACH2_HUMAN	3.87	66	550	7.43	36	1160	20	1176	1	1	102	0	2	204	4	202	3.07	541	6136	55.83	355	12367	294	12423	1.1	17	355	0	31	713	28	715	3.33	284	254	23.57	249	741	201	789	0.93	23	143	0	49	283	50	281
BARH1_HUMAN		0	616	0	0	1196	0	1196		0	103	0	1	205	0	206	0	0	6677	0	1	12721	3	12714	2	1	371	0	0	744	1	742	0.92	1	537	0	2	988	2	988	4.02	2	164	0	0	332	1	330
BARX1_HUMAN	1.3	2	614	0	3	1193	0	1196		0	103	0	0	206	0	206	1.91	6	6671	0	6	12716	3	12714	2	1	371	0	0	744	1	742	1.85	6	532	0	6	984	4	986		0	166	0	0	332	4	327
BARX2_HUMAN	3.89	2	614	0	1	1195	0	1196		0	103	0	0	206	0	206	0.48	1	6676	0	5	12717	4	12713		0	372	0	1	743	0	743	0	0	538	0	2	988	2	988		1	165	0	0	332	2	329
BATF3_HUMAN		0	616	0	0	1196	0	1196		0	103	0	0	206	0	206		0	6677	0	1	12721	0	12717		0	372	0	0	744	0	743		0	538	0	1	989	0	990		0	166	0	0	332	0	331
BATF_HUMAN	2.29	127	489	6.01	122	1074	89	1107	1.42	9	94	0	11	195	13	193	2.51	1116	5561	81.5	941	11781	751	11966	1.45	69	303	0	93	651	101	642	3.43	441	97	20.66	564	426	487	503	1.38	89	77	0	149	183	151	180
BC11A_HUMAN	4.24	151	465	20.74	85	1111	57	1139		4	99	0	4	202	9	197	4.14	1166	5511	169.21	618	12104	473	12244		28	344	0	43	701	62	681	5.84	424	114	49.22	385	605	294	696		45	121	0	73	259	91	240
BCL6_HUMAN	6.66	228	388	46.18	97	1099	58	1138	1.18	7	96	0	4	202	12	194	4.79	1636	5041	267.86	808	11914	576	12141	0.91	23	349	0	50	694	53	690	9.2	479	59	61.94	464	526	374	616	0.9	36	130	0	78	254	84	247
BHE40_HUMAN	2.51	24	592	0	16	1180	19	1177	2.04	4	99	0	2	204	4	202	1.26	115	6562	0	175	12547	163	12554	1.65	21	351	0	26	718	19	724	1.34	100	438	0	124	866	144	846	1.54	33	133	0	46	286	36	295
BHE41_HUMAN		0	616	0	0	1196	0	1196		0	103	0	0	206	0	206	1.91	1	6676	0	1	12721	0	12717		0	372	0	0	744	0	743		0	538	0	1	989	0	990		0	166	0	0	332	0	331
BMAL1_HUMAN	1.39	10	606	0	9	1187	14	1182	2.49	6	97	0	5	201	3	203	1.52	131	6546	0.8	165	12557	165	12552	3.65	45	327	4.12	27	717	25	718	1.68	106	432	0.79	123	867	126	864	2.11	46	120	0.2	51	281	49	282
BRAC_HUMAN	0.68	7	609	0	21	1175	20	1176	1.62	4	99	0	5	201	5	201	1.71	192	6485	4.36	216	12506	215	12502	0.83	19	353	0	47	697	45	698	1.94	145	393	3.8	158	832	152	838		32	134	0	68	264	60	271
CDC5L_HUMAN		0	616	0	0	1196	0	1196		0	103	0	0	206	0	206	1.9	1	6676	0	0	12722	1	12716		0	372	0	0	744	0	743	1.84	1	537	0	0	990	1	989		0	166	0	0	332	0	331
CDX1_HUMAN		0	616	0	0	1196	1	1195		0	103	0	0	206	0	206		0	6677	0	0	12722	0	12717		0	372	0	0	744	0	743		0	538	0	0	990	0	990		0	166	0	0	332	1	330
CDX2_HUMAN		2	614	0	6	1190	1	1195	1.34	2	101	0	1	205	3	203	0.97	50	6627	0	98	12624	101	12616	1.21	12	360	0	16	728	20	723	1.12	43	495	0	71	919	71	919	1.35	19	147	0	29	303	29	302
CEBPA_HUMAN	2.51	129	487	7.69	114	1082	96	1100	0.91	12	91	0	29	177	26	180	1.51	844	5833	13.99	1111	11611	1004	11713	1.41	101	271	0	114	630	155	588	1.91	430	108	4.12	669	321	612	378	1.88	121	45	0.08	177	155	195	136
CEBPB_HUMAN	1.3	163	453	0	260	936	258	938	1.06	41	62	0	64	142	79	127	1.07	1125	5552	0	2024	10698	1961	10756	1.24	187	185	0	325	419	334	409	1.13	500	38	0	912	78	909	81		155	11	0	302	30	313	18
CEBPD_HUMAN	1.92	28	588	0	29	1167	19	1177	1	4	99	0	9	197	8	198	1.24	189	6488	0	291	12431	267	12450	1.7	32	340	0	32	712	39	704	1.33	156	382	0	232	758	205	785	1.54	48	118	0	63	269	69	262
CEBPE_HUMAN		0	616	0	0	1196	0	1196		0	103	0	0	206	0	206		0	6677	0	0	12722	4	12713		0	372	0	0	744	0	743		0	538	0	0	990	2	988		0	166	0	0	332	0	331
CEBPG_HUMAN		0	616	0	0	1196	1	1195		0	103	0	0	206	0	206		0	6677	0	1	12721	0	12717		0	372	0	0	744	0	743		0	538	0	1	989	0	990		0	166	0	0	332	0	331
CLOCK_HUMAN	1.95	4	612	0	4	1192	2	1194	Infinity	3	100	0	0	206	0	206	1.35	36	6641	0	42	12680	51	12666	1.09	6	366	0	11	733	3	740	1.61	35	503	0	41	949	38	952	1.19	10	156	0	17	315	9	322
COE1_HUMAN	3.73	226	390	25.47	161	1035	116	1080	1.99	23	80	0	20	186	26	180	2.54	1329	5348	97.42	1134	11588	975	11742	1.08	71	301	0	133	611	122	621	4.87	477	61	28.18	610	380	579	411	1.41	100	66	0	172	160	171	160
COT1_HUMAN	1.17	6	610	0	2	1194	10	1186	8.28	4	99	0	0	206	1	205	1.19	47	6630	0	64	12658	75	12642	1.24	8	364	0	13	731	8	735	1.36	37	501	0	51	939	51	939	1.21	9	157	0	15	317	12	319
COT2_HUMAN	1.36	44	572	0	64	1132	62	1134	4.51	24	79	1.71	13	193	12	194	1.31	465	6212	2.24	687	12035	684	12033	1.76	92	280	0.78	117	627	105	638	1.52	305	233	1.37	444	546	458	532	2.3	108	58	2.16	143	189	148	183
CR3L1_HUMAN		0	616	0	0	1196	0	1196		0	103	0	0	206	0	206		0	6677	0	0	12722	0	12717		0	372	0	0	744	2	741		0	538	0	0	990	0	990		0	166	0	0	332	1	330
CR3L2_HUMAN		0	616	0	0	1196	0	1196		0	103	0	0	206	0	206	0.95	1	6676	0	4	12718	2	12715		0	372	0	0	744	0	743	0	0	538	0	5	985	1	989		0	166	0	0	332	0	331
CREB1_HUMAN	4.12	163	453	21.58	96	1100	64	1132	5.85	34	69	4.76	16	190	12	194	1.99	758	5919	33.63	771	11951	680	12037	1.75	79	293	0.45	83	661	99	644	2.6	388	150	13.97	494	496	437	553	1.9	99	67	0.35	143	189	145	186
CREM_HUMAN	Infinity	1	615	0	0	1196	0	1196		0	103	0	0	206	0	206	2.07	13	6664	0	12	12710	6	12711	2	2	370	0	1	743	2	741	2.38	14	524	0	11	979	7	983	1.61	4	162	0	1	331	5	326
CTCFL_HUMAN	3.34	191	425	19	118	1078	142	1054	6.17	60	43	8.84	38	168	31	175	1.09	582	6095	0	1011	11711	1027	11690	1.4	99	273	0	153	591	139	604	1.47	382	156	0.57	606	384	618	372	1.4	113	53	0	199	133	200	131
CTCF_HUMAN	2.8	316	300	20.17	299	897	327	869	5.28	77	26	7.47	74	132	71	135	1.41	1597	5080	17.51	2268	10454	2313	10404	1.51	195	177	0.27	310	434	314	429	1.82	506	32	0	882	108	888	102	1.53	153	13	0	291	41	293	38
CUX1_HUMAN		0	616	0	0	1196	2	1194		0	103	0	0	206	0	206		2	6675	0	5	12717	0	12717	2	1	371	0	1	743	0	743	1.84	3	535	0	3	987	0	990	4.04	2	164	0	1	331	0	331
DBP_HUMAN		0	616	0	0	1196	0	1196	Infinity	1	102	0	0	206	0	206	0.48	1	6676	0	5	12717	4	12713	Infinity	3	369	0	0	744	0	743	0.92	2	536	0	4	986	5	985	6.07	3	163	0	0	332	1	330
DDIT3_HUMAN		0	616	0	0	1196	0	1196		0	103	0	0	206	0	206		0	6677	0	0	12722	0	12717		0	372	0	0	744	0	743		0	538	0	0	990	0	990		0	166	0	0	332	0	331
DLX1_HUMAN	1.95	5	611	0	2	1194	5	1191	Infinity	2	101	0	0	206	0	206		10	6667	0	24	12698	19	12698	1.67	5	367	0	3	741	6	737		9	529	0	20	970	16	974	1.11	5	161	0	9	323	9	322
DLX2_HUMAN	3.89	2	614	0	0	1196	1	1195	4.06	2	101	0	1	205	1	205	1.63	12	6665	0	14	12708	14	12703	3.36	5	367	0	2	742	3	740	1.86	11	527	0	11	979	10	980	1.25	5	161	0	7	325	8	323
DLX4_HUMAN		0	616	0	1	1195	0	1196		0	103	0	0	206	0	206	0.82	3	6674	0	12	12710	7	12710	1	1	371	0	2	742	4	739	1.23	4	534	0	6	984	6	984	0.5	1	165	0	4	328	5	326
DLX6_HUMAN	Infinity	2	614	0	0	1196	0	1196	2.01	1	102	0	1	205	0	206	1.91	2	6675	0	2	12720	0	12717	Infinity	1	371	0	0	744	0	743	1.84	3	535	0	3	987	0	990	2.01	1	165	0	1	331	0	331
DMRT1_HUMAN	0	0	616	0	1	1195	1	1195	Infinity	1	102	0	0	206	0	206	0.82	3	6674	0	7	12715	7	12710		0	372	0	0	744	0	743	1.48	4	534	0	4	986	5	985		0	166	0	0	332	0	331
DUX4_HUMAN	1.68	12	604	0	13	1183	14	1182	2.03	3	100	0	3	203	3	203		119	6558	0	245	12477	216	12501	1.6	25	347	0	20	724	32	711		89	449	0	176	814	160	830	1.08	32	134	0	48	284	60	271
E2F1_HUMAN	6.13	205	411	39.31	90	1106	80	1116	13.45	69	34	18.15	27	179	17	189	1.17	489	6188	0	805	11917	769	11948	2.29	114	258	4.83	107	637	120	623	1.91	358	180	5.73	505	485	498	492	2.49	117	49	2.65	155	177	162	169
E2F2_HUMAN	1.62	5	611	0	4	1192	6	1190	4.06	2	101	0	1	205	1	205	0.9	25	6652	0	53	12669	58	12659	2.31	8	364	0	4	740	7	736	1.21	30	508	0	44	946	46	944		9	157	0	12	320	19	312
E2F3_HUMAN	5.09	82	534	13.01	35	1161	30	1166	9.66	34	69	7.35	10	196	10	196	0.98	196	6481	0	386	12336	379	12338	2.55	71	301	3.56	63	681	55	688	1.37	198	340	0	283	707	295	695	2.12	84	82	1.31	108	224	87	244
E2F4_HUMAN	5.75	100	516	18.06	34	1162	39	1157	4.27	20	83	1.11	8	198	11	195	1.17	263	6414	0	430	12292	402	12315	1.2	32	340	0	52	692	54	689	1.59	235	303	1.96	324	666	318	672	1	44	122	0	91	241	88	243
E2F6_HUMAN	5.01	186	430	30.07	81	1115	95	1101	8.04	53	50	10.4	24	182	17	189	1.25	527	6150	1.34	815	11907	768	11949	1.66	82	290	0.07	103	641	108	635	1.93	360	178	5.89	507	483	497	493	1.54	93	73	0	138	194	150	181
E2F7_HUMAN	4.12	82	534	10.37	43	1153	33	1163	6.64	30	73	4.6	6	200	12	194	1.25	290	6387	0	447	12275	428	12289	2.2	61	311	1.63	61	683	54	689	1.46	228	310	0.68	331	659	316	674	1.7	73	93	0	105	227	92	239
E2F8_HUMAN	2.6	4	612	0	2	1194	3	1193	Infinity	2	101	0	0	206	0	206	0.76	8	6669	0	20	12702	22	12695	2.01	5	367	0	2	742	5	738	0.73	6	532	0	15	975	25	965	2.02	5	161	0	5	327	5	326
EGR1_HUMAN	6.51	228	388	45.37	99	1097	93	1103	8.77	50	53	10.54	20	186	20	186	2.04	873	5804	41.27	874	11848	783	11934	2.6	106	266	6.07	99	645	97	646	3.29	426	112	20.5	531	459	508	482	2.11	106	60	1.29	149	183	151	180
EGR2_HUMAN	4.17	29	587	2.44	10	1186	14	1182	1.45	5	98	0	7	199	4	202	2.08	181	6496	8.18	168	12554	148	12569	1.31	13	359	0	18	726	20	723	2.22	126	412	5.06	120	870	112	878	1.31	21	145	0	31	301	33	298
EHF_HUMAN	1.59	13	603	0	16	1180	12	1184	2.43	7	96	0	4	202	6	200	1.61	127	6550	1.43	142	12580	151	12566	2.16	33	339	0	22	722	32	711	1.89	107	431	2.15	115	875	110	880	2.17	43	123	0.33	39	293	46	285
ELF1_HUMAN	5.26	221	395	36.83	115	1081	106	1090	5.33	51	52	6.58	32	174	25	181	2.17	1023	5654	55.8	978	11744	927	11790	2.07	117	255	3.42	135	609	134	609	3.65	450	88	21.75	578	412	577	413	2.1	120	46	0.95	184	148	180	151
ELF2_HUMAN	3.43	7	609	0	2	1194	4	1192	2.01	1	102	0	1	205	0	206	0.68	15	6662	0	61	12661	42	12675	0.67	1	371	0	3	741	3	740	0.74	15	523	0	53	937	37	953	1.34	4	162	0	4	328	6	325
ELF3_HUMAN	1.17	3	613	0	4	1192	5	1191	3.06	3	100	0	1	205	2	204	1.44	31	6646	0	37	12685	41	12676	1.61	8	364	0	7	737	10	733	1.96	33	505	0	32	958	22	968	1.11	10	156	0	13	319	18	313
ELF5_HUMAN	3.9	4	612	0	0	1196	2	1194	2.02	2	101	0	2	204	1	205		16	6661	0	36	12686	30	12687	0	0	372	0	3	741	9	734	1.04	18	520	0	32	958	18	972		5	161	0	7	325	14	317
ELK4_HUMAN	3.51	38	578	3	22	1174	12	1184	7.54	19	84	2.61	6	200	2	204	1.15	154	6523	0	255	12467	244	12473	1.71	37	335	0	27	717	45	698	1.33	144	394	0	214	776	200	790	1.68	47	119	0	48	284	63	268
EMX1_HUMAN		0	616	0	1	1195	0	1196		0	103	0	0	206	0	206		2	6675	0	6	12716	2	12715		0	372	0	0	744	0	743		2	536	0	6	984	2	988	2.01	1	165	0	1	331	0	331
EOMES_HUMAN		2	614	0	3	1193	4	1192		0	103	0	0	206	0	206	1.36	20	6657	0	23	12699	28	12689	2.01	6	366	0	5	739	6	737	1.14	16	522	0	16	974	26	964	1.2	6	160	0	5	327	10	321
EPAS1_HUMAN	1.95	7	609	0	6	1190	7	1189	2.93	7	96	0	1	205	5	201	1.53	75	6602	0	93	12629	94	12623	6.48	33	339	5.44	11	733	11	732	1.33	59	479	0	84	906	68	922	2.73	28	138	0.48	23	309	22	309
ERG_HUMAN	4.78	146	470	22.67	73	1123	58	1138	4.89	38	65	4.39	22	184	15	191	2.71	913	5764	77.11	702	12020	687	12030	2.91	111	261	8.19	95	649	94	649	3.26	397	141	22.25	459	531	450	540	3.07	119	47	5.04	150	182	135	196
ERR1_HUMAN	1.69	52	564	0	49	1147	62	1134	6.5	38	65	6.04	17	189	11	195	1.16	399	6278	0	661	12061	604	12113	1.61	82	290	0	111	633	102	641	1.11	259	279	0	451	539	403	587	1.8	105	61	0	137	195	162	169
ESR1_HUMAN	1.96	208	408	6.07	247	949	212	984	4.25	73	30	5.42	75	131	56	150	1.21	1136	5541	2.79	1841	10881	1843	10874	2.5	215	157	9.32	263	481	258	485	1.69	472	66	0.68	800	190	801	189	2.61	153	13	0.15	269	63	271	60
ESR2_HUMAN	1.41	40	576	0	56	1140	48	1148	2.35	18	85	0	17	189	11	195	1.31	335	6342	1.11	492	12230	489	12228	2.14	87	285	2.64	93	651	73	670	1.43	227	311	0.33	329	661	334	656	2.19	95	71	1.68	126	206	113	218
ETS1_HUMAN	8.43	311	305	71.76	129	1067	110	1086	3.72	37	66	2.65	27	179	24	182	3.49	1649	5028	191.55	1093	11629	973	11744	1.8	90	282	0.99	103	641	112	631	6.19	489	49	34.58	611	379	565	425	1.66	103	63	0	157	175	164	167
ETV1_HUMAN	4.11	113	503	14.85	62	1134	51	1145	6.76	34	69	5.54	12	194	14	192	1.64	496	6181	11.7	592	12130	549	12168	1.42	57	315	0	76	668	84	659	1.99	314	224	7.09	409	581	392	598	1.82	86	80	0.12	119	213	123	208
ETV4_HUMAN	1.94	2	614	0	2	1194	1	1195	0	0	103	0	3	203	2	204	1.68	36	6641	0	41	12681	38	12679	7.96	19	353	2.79	5	739	1	742	1.76	28	510	0	29	961	30	960	3.45	19	147	0.33	12	320	5	326
ETV5_HUMAN		3	613	0	4	1192	6	1190	1.21	3	100	0	4	202	5	201	1.18	59	6618	0	80	12642	95	12622	3.95	19	353	0.79	10	734	10	733	1.64	58	480	0	68	922	68	922	2.59	29	137	0.34	22	310	25	306
ETV6_HUMAN		0	616	0	0	1196	0	1196		0	103	0	0	206	0	206		0	6677	0	0	12722	0	12717		0	372	0	0	744	0	743		0	538	0	0	990	0	990	Infinity	1	165	0	0	332	0	331
EVI1_HUMAN	1.94	2	614	0	1	1195	2	1194		0	103	0	0	206	1	205	0.89	14	6663	0	35	12687	30	12687	1.79	8	364	0	9	735	5	738	1.01	17	521	0	31	959	28	962	1.53	9	157	0	12	320	9	322
FEV_HUMAN	1.76	9	607	0	10	1186	1	1195	1	1	102	0	1	205	2	204	1.03	38	6639	0	64	12658	70	12647		4	368	0	6	738	10	733	1.1	38	500	0	55	935	64	926	1.89	11	155	0	12	320	11	320
FLI1_HUMAN	6.63	306	310	59.1	155	1041	142	1054	3.18	38	65	1.79	29	177	32	174	2.95	1692	4985	154.83	1313	11409	1261	11456	1.46	108	264	0	163	581	155	588	5.35	499	39	23.45	698	292	684	306	1.76	124	42	0	208	124	197	134
FOSB_HUMAN	2.92	3	613	0	2	1194	0	1196		0	103	0	0	206	0	206	1.69	16	6661	0	16	12706	18	12699	5.43	8	364	0	3	741	2	741	1.46	11	527	0	11	979	14	976	1.17	7	159	0	12	320	6	325
FOSL1_HUMAN	1.39	45	571	0	64	1132	53	1143	2.44	26	77	0	25	181	23	183	1.2	427	6250	0	673	12049	685	12032	6.69	212	160	39.39	123	621	107	636	1.33	298	240	0	478	512	460	530	5.05	138	28	10.58	164	168	155	176
FOSL2_HUMAN	1.27	62	554	0	97	1099	95	1101	4.04	40	63	3.43	28	178	23	183	1.27	628	6049	2.42	961	11761	932	11785	4.96	215	157	29.29	161	583	151	592	1.75	390	148	3.28	595	395	590	400	5.17	147	19	8.47	199	133	195	136
FOS_HUMAN	1.4	73	543	0	105	1091	93	1103	3.72	36	67	2.5	26	180	23	183	1.35	628	6049	4.76	909	11813	886	11831	5.4	207	165	31.62	138	606	140	603	1.87	388	150	4.85	574	416	565	425	4.95	144	22	8.65	189	143	187	144
FOXA1_HUMAN	1.22	171	445	0	264	932	287	909	2.1	54	49	0	62	144	71	135	1.21	1420	5257	3.94	2315	10407	2273	10444	1.21	190	182	0	319	425	344	399	1.6	506	32	0	896	94	899	91	0.96	151	15	0	303	29	303	28
FOXA2_HUMAN	1.71	69	547	0.09	71	1125	82	1114	2.67	23	80	0	20	186	19	187	1.28	549	6128	2.07	834	11888	807	11910	1.54	95	277	0	129	615	135	608	1.5	339	199	1.14	525	465	526	464	1.87	112	54	0.25	170	162	174	157
FOXC1_HUMAN		0	616	0	0	1196	0	1196		0	103	0	0	206	0	206	2.86	3	6674	0	1	12721	2	12715		0	372	0	0	744	0	743	1.23	2	536	0	2	988	3	987		0	166	0	1	331	0	331
FOXD2_HUMAN	Infinity	1	615	0	0	1196	0	1196		0	103	0	0	206	0	206	3.1	13	6664	0	8	12714	6	12711	4.01	2	370	0	0	744	1	742	3.28	14	524	0	8	982	4	986	3.03	3	163	0	0	332	2	329
FOXF1_HUMAN		0	616	0	0	1196	0	1196		0	103	0	0	206	0	206	0	0	6677	0	1	12721	4	12713		0	372	0	0	744	0	743	0	0	538	0	1	989	4	986	Infinity	1	165	0	0	332	0	331
FOXF2_HUMAN		0	616	0	0	1196	0	1196		0	103	0	0	206	0	206		0	6677	0	0	12722	0	12717		0	372	0	0	744	0	743		0	538	0	0	990	0	990		0	166	0	0	332	0	331
FOXG1_HUMAN	0	0	616	0	1	1195	1	1195		0	103	0	0	206	0	206	2.29	12	6665	0	7	12715	10	12707	3.01	3	369	0	1	743	2	741	3.13	15	523	0	9	981	6	984	1	3	163	0	6	326	3	328
FOXH1_HUMAN	1.56	30	586	0	38	1158	30	1166	1.14	9	94	0	16	190	4	202	1.4	326	6351	2.48	451	12271	423	12294	1.36	48	324	0	73	671	68	675	1.22	202	336	0	327	663	320	670	1.1	61	105	0	115	217	94	237
FOXJ2_HUMAN		0	616	0	1	1195	0	1196		0	103	0	0	206	0	206	1.91	3	6674	0	1	12721	3	12714		0	372	0	0	744	0	743	3.69	2	536	0	0	990	1	989	0	0	166	0	1	331	1	330
FOXK1_HUMAN	4.57	7	609	0	3	1193	3	1193	2.03	3	100	0	0	206	3	203	1.43	56	6621	0	75	12647	61	12656	1.11	5	367	0	7	737	9	734	1.51	50	488	0	63	927	53	937	0.92	6	160	0	17	315	13	318
FOXM1_HUMAN	2.38	24	592	0	19	1177	20	1176	4.11	13	90	0	6	200	7	199	1.61	233	6444	4.13	264	12458	280	12437	1.82	48	324	0	56	688	48	695	1.81	172	366	3.36	186	804	204	786	2.58	74	92	2.92	79	253	76	255
FOXO1_HUMAN	7.59	64	552	13.56	18	1178	8	1188		0	103	0	0	206	2	204	6.73	530	6147	115.23	161	12561	140	12577	0.4	1	371	0	5	739	7	736	6.41	255	283	47.07	122	868	103	887	0.61	5	161	0	16	316	16	315
FOXO3_HUMAN	Infinity	5	611	0	0	1196	0	1196	Infinity	1	102	0	0	206	0	206	1.19	10	6667	0	16	12706	13	12704	3.54	7	365	0	4	740	4	739	1.46	11	527	0	14	976	9	981	2.39	7	159	0	6	326	4	327
FOXO4_HUMAN		0	616	0	0	1196	0	1196		0	103	0	0	206	0	206	1.91	1	6676	0	1	12721	0	12717		0	372	0	0	744	0	743	1.84	1	537	0	1	989	0	990		0	166	0	0	332	0	331
FOXP1_HUMAN	3.78	46	570	4.36	25	1171	25	1171	2.37	9	94	0	8	198	5	201	2.38	353	6324	23.66	291	12431	283	12434	2.03	44	328	0.24	44	700	46	697	2.67	226	312	13.88	211	779	206	784	2.1	65	101	0.89	78	254	75	256
FOXP2_HUMAN	2.94	9	607	0	5	1191	6	1190	6.15	3	100	0	1	205	1	205	2.34	77	6600	3.62	52	12670	63	12654	2.28	9	363	0	8	736	6	737	2.01	49	489	0.33	41	949	47	943	1.24	14	152	0	23	309	10	321
FOXP3_HUMAN	9.85	10	606	0.63	2	1194	0	1196		0	103	0	0	206	0	206	6.16	61	6616	11.04	19	12703	18	12699	0	0	372	0	2	742	3	740	5.84	36	502	5.3	12	978	9	981	1	1	165	0	2	330	6	325
GABPA_HUMAN	5.76	245	371	43.64	123	1073	118	1078	5.53	50	53	6.8	30	176	21	185	2.66	1268	5409	101.65	1029	11693	995	11722	1.76	108	264	1.19	140	604	127	616	3.37	460	78	17.42	595	395	630	360	1.66	115	51	0	191	141	184	147
GATA1_HUMAN	1.78	133	483	2.39	160	1036	137	1059		15	88	0	26	180	31	175	1.53	1016	5661	17.78	1336	11386	1186	11531	1.03	85	287	0	166	578	166	577	2.25	456	82	6.26	705	285	682	308	1.32	112	54	0	203	129	197	134
GATA2_HUMAN	1.59	116	500	0.64	152	1044	131	1065	1.5	19	84	0	26	180	27	179	1.69	1081	5596	28.37	1307	11415	1204	11513		98	274	0	164	580	197	546	2.54	465	73	8.31	708	282	683	307	1.18	119	47	0	218	114	226	105
GATA3_HUMAN	1.75	117	499	1.74	141	1055	108	1088	1	12	91	0	23	183	24	182	2.02	1047	5630	47.84	1072	11650	986	11731	1.23	96	276	0	150	594	164	579	2.22	427	111	7.58	628	362	593	397	1.41	113	53	0	188	144	199	132
GATA4_HUMAN	0.97	12	604	0	31	1165	24	1172	2.05	5	98	0	2	204	5	201	1.5	255	6422	3.13	316	12406	327	12390	1.18	39	333	0	67	677	52	691	1.36	171	367	0	229	761	253	737	1.29	57	109	0	96	236	76	255
GATA6_HUMAN	1.8	44	572	0	49	1147	46	1150	1.77	18	85	0	8	198	22	184	1.33	444	6233	2.39	649	12073	648	12069	1.37	72	300	0	111	633	111	632	1.36	280	258	0	426	564	440	550	1.47	96	70	0	160	172	148	183
GCR_HUMAN	2.19	160	456	6.82	165	1031	141	1055	1.83	40	63	0	53	153	40	166	1.97	1268	5409	53.42	1352	11370	1266	11451	2.45	175	197	8.13	198	546	198	545	4.24	492	46	18.11	709	281	707	283	2.67	142	24	1.74	226	106	228	103
GFI1B_HUMAN	1.95	4	612	0	4	1192	1	1195	Infinity	1	102	0	0	206	0	206	1.8	63	6614	0.39	67	12655	52	12665	1	2	370	0	4	740	8	735	1.83	46	492	0	48	942	41	949		4	162	0	7	325	14	317
GLI1_HUMAN		0	616	0	0	1196	2	1194		0	103	0	0	206	0	206	0.95	2	6675	0	6	12716	4	12713		1	371	0	1	743	3	740	0.92	2	536	0	5	985	4	986		1	165	0	0	332	5	326
GLI2_HUMAN	5.23	8	608	0	3	1193	3	1193	4.84	9	94	0	4	202	0	206		29	6648	0	51	12671	60	12657	3.19	17	355	0	11	733	5	738	1.4	38	500	0	47	943	51	939	2.38	25	141	0	23	309	19	312
GLI3_HUMAN		0	616	0	0	1196	0	1196		0	103	0	0	206	0	206		2	6675	0	3	12719	10	12707		0	372	0	0	744	0	743		3	535	0	4	986	8	982	1	1	165	0	2	330	1	330
GLIS1_HUMAN	2.52	9	607	0	7	1189	4	1192	3.45	5	98	0	1	205	3	203	1.26	54	6623	0	82	12640	73	12644	2.87	14	358	0	10	734	9	734	1.28	45	493	0	64	926	66	924	1.46	17	149	0	24	308	24	307
GLIS2_HUMAN		0	616	0	0	1196	0	1196		0	103	0	0	206	0	206		0	6677	0	0	12722	1	12716	Infinity	1	371	0	0	744	0	743		0	538	0	0	990	1	989		0	166	0	0	332	0	331
GLIS3_HUMAN	Infinity	2	614	0	0	1196	0	1196		0	103	0	0	206	1	205		3	6674	0	2	12720	6	12711	2	2	370	0	0	744	2	741		3	535	0	2	988	6	984	4.06	4	162	0	1	331	2	329
GMEB2_HUMAN	4.73	12	604	0	5	1191	3	1193	4.06	2	101	0	1	205	0	206	0.86	28	6649	0	78	12644	62	12655	1.41	7	365	0	10	734	10	733		34	504	0	70	920	47	943	1.4	11	155	0	15	317	16	315
GRHL1_HUMAN	2.93	6	610	0	4	1192	0	1196	14.73	13	90	2.13	1	205	2	204	1.4	36	6641	0	37	12685	49	12668	4.21	24	348	1.83	12	732	11	732	1.63	37	501	0	36	954	43	947	4.23	37	129	3.73	19	313	21	310
GRHL2_HUMAN	1.3	50	566	0	76	1120	57	1139	4.04	42	61	3.57	30	176	23	183	1.22	437	6240	0.09	693	12029	662	12055	4.05	164	208	19.43	121	623	121	622	1.51	321	217	1.2	490	500	478	512	7.11	148	18	13.29	178	154	171	160
HAND1_HUMAN		0	616	0	0	1196	0	1196		0	103	0	0	206	0	206		0	6677	0	0	12722	2	12715		0	372	0	0	744	0	743		0	538	0	0	990	2	988		0	166	0	0	332	0	331
HBP1_HUMAN		0	616	0	0	1196	0	1196		0	103	0	0	206	0	206	1.91	3	6674	0	3	12719	0	12717	2	1	371	0	1	743	1	742	2.77	3	535	0	2	988	0	990	4.02	2	164	0	1	331	1	330
HES1_HUMAN	23.74	12	604	2.13	1	1195	1	1195	8.28	4	99	0	0	206	1	205	1.04	29	6648	0	53	12669	39	12678	0.5	2	370	0	9	735	8	735	1.62	31	507	0	36	954	33	957	1.07	8	158	0	15	317	10	321
HES5_HUMAN		0	616	0	0	1196	0	1196		0	103	0	0	206	0	206		0	6677	0	0	12722	0	12717		0	372	0	0	744	0	743		0	538	0	0	990	0	990		0	166	0	0	332	0	331
HES7_HUMAN		0	616	0	0	1196	0	1196		0	103	0	0	206	0	206		0	6677	0	0	12722	0	12717		0	372	0	0	744	0	743		0	538	0	0	990	0	990		0	166	0	0	332	0	331
HEY1_HUMAN		0	616	0	0	1196	0	1196		0	103	0	0	206	0	206		0	6677	0	0	12722	1	12716		0	372	0	0	744	0	743		0	538	0	0	990	1	989		0	166	0	0	332	0	331
HIC2_HUMAN		0	616	0	0	1196	0	1196		0	103	0	0	206	0	206		0	6677	0	0	12722	1	12716		0	372	0	2	742	0	743		0	538	0	0	990	1	989		0	166	0	2	330	0	331
HIF1A_HUMAN	4.33	73	543	9.59	36	1160	34	1162	5.74	27	76	3.42	12	194	11	195	1.41	353	6324	2.99	486	12236	462	12255	3.04	108	264	8.63	81	663	88	655	1.67	259	279	2.91	354	636	332	658	1.97	92	74	0.69	117	215	128	203
HINFP_HUMAN	2.92	3	613	0	2	1194	2	1194		0	103	0	0	206	1	205	0.78	14	6663	0	36	12686	34	12683	1.2	3	369	0	5	739	2	741		15	523	0	29	961	26	964	1	5	161	0	10	322	3	328
HMBX1_HUMAN	0.97	2	614	0	4	1192	4	1192	1	1	102	0	1	205	2	204	1.3	28	6649	0	41	12681	33	12684	3.75	11	361	0	6	738	5	738	1.4	24	514	0	32	958	27	963	3.42	16	150	0	10	322	10	321
HNF1A_HUMAN	0.97	1	615	0	2	1194	3	1193		0	103	0	1	205	0	206	1.51	19	6658	0	24	12698	23	12694		0	372	0	0	744	6	737	1.97	20	518	0	19	971	18	972	1.25	5	161	0	4	328	8	323
HNF1B_HUMAN		0	616	0	0	1196	0	1196		0	103	0	1	205	0	206	1.91	1	6676	0	1	12721	0	12717	Infinity	2	370	0	0	744	0	743	1.84	1	537	0	1	989	0	990	Infinity	2	164	0	0	332	0	331
HNF4A_HUMAN	1.11	61	555	0	94	1102	108	1088	2.32	25	78	0	25	181	16	190	1.21	593	6084	0.8	945	11777	909	11808	1.44	102	270	0	151	593	154	589	1.42	365	173	0.14	592	398	567	423	1.73	116	50	0	190	142	183	148
HNF4G_HUMAN		21	595	0	34	1162	41	1155	2.96	11	92	0	8	198	5	201	1.38	281	6396	1.65	386	12336	392	12325	0.84	28	344	0	66	678	69	674	1.34	188	350	0	270	720	283	707	1.22	54	112	0	82	250	94	237
HSF1_HUMAN	1.64	50	566	0	61	1135	47	1149	1.93	11	92	0	12	194	11	195	1.42	375	6302	3.51	513	12209	487	12230	2.34	82	290	3.46	70	674	80	663	1.46	248	290	0.67	366	624	347	643	2.46	93	73	2.89	107	225	113	218
HSF2_HUMAN		0	616	0	0	1196	0	1196		0	103	0	0	206	0	206	2.54	4	6673	0	3	12719	3	12714		0	372	0	0	744	0	743	1.38	3	535	0	3	987	4	986		0	166	0	0	332	0	331
HSF4_HUMAN		0	616	0	0	1196	0	1196		0	103	0	0	206	0	206		0	6677	0	0	12722	1	12716		0	372	0	0	744	0	743		0	538	0	0	990	0	990		0	166	0	0	332	0	331
HTF4_HUMAN	4.15	259	357	32.65	178	1018	128	1068	3.18	47	56	2.42	34	172	43	163	2.69	1596	5081	126.82	1330	11392	1232	11485	2.32	152	220	6.45	171	573	161	582	3.91	488	50	16.68	707	283	669	321	2.22	133	33	0.96	214	118	212	119
HXA10_HUMAN		0	616	0	0	1196	0	1196		0	103	0	0	206	1	205	1.43	3	6674	0	4	12718	1	12716	Infinity	1	371	0	0	744	0	743	1.84	2	536	0	2	988	0	990	Infinity	1	165	0	0	332	0	331
HXA11_HUMAN		0	616	0	0	1196	0	1196		0	103	0	0	206	0	206		0	6677	0	0	12722	0	12717		0	372	0	0	744	0	743		0	538	0	0	990	0	990		0	166	0	0	332	0	331
HXA13_HUMAN		0	616	0	0	1196	0	1196		0	103	0	0	206	0	206	1.91	2	6675	0	2	12720	1	12716	Infinity	1	371	0	0	744	0	743	Infinity	2	536	0	0	990	0	990	Infinity	2	164	0	0	332	0	331
HXA1_HUMAN		0	616	0	0	1196	2	1194	Infinity	1	102	0	0	206	0	206		3	6674	0	8	12714	5	12712		1	371	0	3	741	1	742		3	535	0	7	983	3	987		2	164	0	2	330	4	327
HXA2_HUMAN	0	0	616	0	3	1193	1	1195	4.06	2	101	0	1	205	1	205	1.35	24	6653	0	33	12689	34	12683	1.68	10	362	0	11	733	12	731	1.56	25	513	0	24	966	30	960	1.63	15	151	0	13	319	19	312
HXA5_HUMAN	0.97	1	615	0	2	1194	2	1194		0	103	0	0	206	1	205	1.43	9	6668	0	12	12710	7	12710		2	370	0	2	742	5	738	1.58	6	532	0	7	983	6	984	2.02	4	162	0	3	329	4	327
HXA7_HUMAN		0	616	0	0	1196	0	1196		0	103	0	0	206	0	206		0	6677	0	0	12722	0	12717		0	372	0	0	744	0	743		0	538	0	0	990	0	990		0	166	0	0	332	0	331
HXA9_HUMAN		0	616	0	0	1196	0	1196		0	103	0	0	206	0	206	Infinity	4	6673	0	0	12722	0	12717		0	372	0	1	743	0	743	Infinity	2	536	0	0	990	0	990		0	166	0	1	331	0	331
HXB13_HUMAN	1.96	9	607	0	9	1187	7	1189	4.25	8	95	0	4	202	3	203	1.55	98	6579	0.23	121	12601	106	12611	1.63	27	345	0	23	721	34	709	1.79	80	458	0.67	88	902	81	909	1.92	40	126	0	36	296	47	284
HXB4_HUMAN	1.94	1	615	0	0	1196	1	1195		0	103	0	0	206	0	206	1.27	2	6675	0	1	12721	3	12714		0	372	0	0	744	0	743	3.69	2	536	0	1	989	1	989		0	166	0	1	331	0	331
HXB6_HUMAN		0	616	0	0	1196	0	1196		0	103	0	0	206	0	206		0	6677	0	0	12722	0	12717		0	372	0	0	744	0	743		0	538	0	0	990	0	990		0	166	0	0	332	0	331
HXB7_HUMAN		0	616	0	0	1196	0	1196		0	103	0	0	206	0	206		0	6677	0	1	12721	0	12717		0	372	0	0	744	0	743		0	538	0	1	989	0	990		0	166	0	0	332	0	331
HXB8_HUMAN		0	616	0	0	1196	0	1196		0	103	0	0	206	0	206		0	6677	0	0	12722	0	12717		0	372	0	0	744	0	743		0	538	0	0	990	0	990		0	166	0	0	332	0	331
HXC11_HUMAN		0	616	0	0	1196	0	1196		0	103	0	0	206	0	206	0	0	6677	0	1	12721	1	12716		0	372	0	0	744	0	743	0	0	538	0	1	989	1	989		0	166	0	0	332	0	331
HXC13_HUMAN		0	616	0	0	1196	0	1196		0	103	0	0	206	0	206		0	6677	0	0	12722	0	12717		0	372	0	0	744	1	742		0	538	0	0	990	0	990	2	1	165	0	1	331	1	330
HXC6_HUMAN	1.94	1	615	0	0	1196	1	1195	Infinity	1	102	0	0	206	0	206	1.43	3	6674	0	4	12718	3	12714	Infinity	1	371	0	0	744	0	743	1.84	3	535	0	3	987	3	987	2.01	1	165	0	1	331	0	331
HXC8_HUMAN		0	616	0	0	1196	0	1196		0	103	0	0	206	0	206	1.91	2	6675	0	2	12720	0	12717	Infinity	1	371	0	0	744	0	743		1	537	0	2	988	0	990		0	166	0	0	332	0	331
HXC9_HUMAN		2	614	0	4	1192	1	1195		0	103	0	0	206	2	204	1.75	43	6634	0	45	12677	47	12670	1	3	369	0	10	734	6	737	1.55	29	509	0	33	957	35	955	0.56	4	162	0	17	315	14	317
HXD11_HUMAN		0	616	0	0	1196	0	1196	Infinity	1	102	0	0	206	0	206		0	6677	0	0	12722	0	12717		0	372	0	0	744	0	743	Infinity	1	537	0	0	990	0	990		0	166	0	0	332	0	331
HXD13_HUMAN		0	616	0	0	1196	0	1196		0	103	0	0	206	0	206		0	6677	0	0	12722	0	12717		0	372	0	0	744	0	743		0	538	0	0	990	0	990		0	166	0	0	332	0	331
ID4_HUMAN		0	616	0	0	1196	0	1196		0	103	0	0	206	0	206		0	6677	0	0	12722	1	12716		0	372	0	0	744	0	743		0	538	0	0	990	1	989		0	166	0	0	332	0	331
IKZF1_HUMAN	6.05	27	589	3.57	9	1187	8	1188	0	0	103	0	1	205	2	204	2.86	167	6510	14.65	99	12623	113	12604	1.05	10	362	0	13	731	19	724	2.74	109	429	7.39	83	907	84	906	0.86	10	156	0	25	307	23	308
IRF1_HUMAN	3.53	174	442	18.9	120	1076	73	1123	2.34	11	92	0	9	197	10	196	3.19	1201	5476	127.52	818	11904	660	12057	1.37	51	321	0	68	676	77	666	4.21	440	98	29.48	511	479	398	592	1.42	68	98	0	109	223	106	225
IRF2_HUMAN	4.32	30	586	2.93	14	1182	12	1184	4.06	2	101	0	1	205	1	205	3.91	224	6453	30.53	108	12614	112	12605	0.25	1	371	0	8	736	13	730	2.89	115	423	8.61	85	905	82	908	0.58	5	161	0	17	315	21	310
IRF3_HUMAN	0.97	1	615	0	3	1193	2	1194		0	103	0	1	205	0	206		8	6669	0	10	12712	17	12700	2	1	371	0	1	743	1	742	1.04	9	529	0	8	982	16	974	1	1	165	0	2	330	4	327
IRF4_HUMAN	4.56	188	428	27.63	105	1091	64	1132		5	98	0	8	198	12	194	3.97	1376	5301	188.96	781	11941	613	12104	0.91	28	344	0	61	683	75	668	5.05	447	91	37.36	488	502	388	602	1.01	51	115	0	96	236	101	230
IRF5_HUMAN		0	616	0	0	1196	0	1196		0	103	0	0	206	0	206	1.27	2	6675	0	3	12719	3	12714		0	372	0	0	744	0	743	1.84	2	536	0	2	988	2	988		0	166	0	0	332	0	331
IRF8_HUMAN		0	616	0	0	1196	0	1196		0	103	0	0	206	0	206		0	6677	0	0	12722	0	12717		0	372	0	0	744	0	743		0	538	0	0	990	0	990		0	166	0	0	332	0	331
IRF9_HUMAN		0	616	0	0	1196	0	1196		0	103	0	0	206	0	206		0	6677	0	0	12722	0	12717		0	372	0	0	744	0	743		0	538	0	0	990	0	990		0	166	0	0	332	0	331
IRX2_HUMAN		1	615	0	1	1195	2	1194	1	1	102	0	1	205	2	204	1.03	7	6670	0	7	12715	13	12704	2.01	3	369	0	1	743	3	740	1.23	8	530	0	5	985	12	978	3.61	7	159	0	4	328	3	328
IRX3_HUMAN		0	616	0	0	1196	0	1196		0	103	0	0	206	0	206		0	6677	0	0	12722	0	12717		0	372	0	0	744	0	743		0	538	0	0	990	0	990		0	166	0	0	332	0	331
ISL1_HUMAN	0	0	616	0	1	1195	2	1194	6.15	3	100	0	1	205	0	206	1.36	15	6662	0	21	12701	18	12699	2.01	5	367	0	5	739	3	740	1.26	15	523	0	17	973	22	968	1	4	162	0	8	324	6	325
ISL2_HUMAN		0	616	0	0	1196	0	1196		0	103	0	0	206	0	206		0	6677	0	0	12722	0	12717		0	372	0	0	744	0	743		0	538	0	0	990	0	990		0	166	0	0	332	0	331
ITF2_HUMAN	4	127	489	16.06	73	1123	49	1147	1.18	7	96	0	10	196	12	194	2.98	824	5853	81.06	573	12149	443	12274	1.06	28	344	0	53	691	51	692	2.95	334	204	19.9	353	637	267	723		38	128	0	73	259	82	249
JDP2_HUMAN	Infinity	1	615	0	0	1196	0	1196	Infinity	1	102	0	0	206	0	206	1.27	6	6671	0	9	12713	7	12710	1.33	2	370	0	2	742	3	740	1.48	4	534	0	5	985	5	985	2.02	4	162	0	1	331	4	327
JUNB_HUMAN	1.6	9	607	0	11	1185	9	1187	2.81	8	95	0	5	201	6	200	1.49	113	6564	0.16	135	12587	145	12572	7.37	76	296	15.96	23	721	25	718	1.64	94	444	0.32	105	885	113	877	3.81	68	98	6.48	44	288	51	280
JUND_HUMAN	1.39	74	542	0	107	1089	106	1090	5.33	50	53	6.35	31	175	26	180	1.36	706	5971	5.88	1018	11704	965	11752	6.8	248	124	42.82	169	575	159	584	2.06	410	128	6.36	603	387	603	387	8.72	156	10	11.3	213	119	207	124
JUN_HUMAN	1.28	88	528	0	138	1058	122	1074	3.02	41	62	1.73	37	169	30	176	1.32	759	5918	4.88	1129	11593	1100	11617	4.7	224	148	28.02	174	570	181	562	2.04	438	100	5.15	675	315	649	341	5.33	152	14	6.91	220	112	222	109
KAISO_HUMAN	4.81	78	538	11.75	35	1161	20	1176	6.02	18	85	1.6	7	199	4	202	1.42	236	6441	1.53	321	12401	310	12407	2.42	44	328	1.26	29	715	39	704	1.66	193	345	2.23	250	740	247	743	2.03	55	111	0.34	55	277	65	266
KLF15_HUMAN	4.28	13	603	0.02	6	1190	6	1190	6.31	6	97	0	1	205	2	204	0.96	41	6636	0	81	12641	95	12622	1.51	9	363	0	9	735	12	731	1.22	49	489	0	69	921	75	915	1.18	10	156	0	13	319	17	314
KLF1_HUMAN	3.95	14	602	0.07	7	1189	5	1191	1.34	2	101	0	0	206	3	203	1.11	54	6623	0	85	12637	93	12624	2.03	11	361	0	9	735	11	732	1.51	57	481	0	67	923	72	918	1.18	14	152	0	24	308	21	310
KLF3_HUMAN	1.96	13	603	0	9	1187	13	1183	5.24	14	89	0.52	3	203	6	200		62	6615	0	101	12621	122	12595	3.81	42	330	4.01	17	727	24	719	1.29	69	469	0	88	902	101	889	3.06	54	112	3.29	40	292	45	286
KLF4_HUMAN	2.36	33	583	0.3	28	1168	17	1179	1.61	13	90	0	17	189	7	199	1.41	225	6452	1.19	308	12414	293	12424	3.39	90	282	8.62	56	688	64	679	1.59	178	360	1.39	235	755	229	761	2.91	85	81	4.46	88	244	84	247
KLF5_HUMAN	3.73	116	500	13.53	70	1126	67	1129	8.2	61	42	11.8	31	175	22	184	1.1	389	6288	0	677	12045	665	12052	4.95	175	197	25.79	102	642	113	630	1.68	311	227	3.17	427	563	445	545	5.27	134	32	11.95	147	185	143	188
KLF6_HUMAN	3.52	16	600	0.06	9	1187	3	1193	2.04	4	99	0	4	202	1	205	0.87	43	6634	0	94	12628	112	12605	1.2	9	363	0	15	729	10	733	1.22	52	486	0	79	911	80	910	1.22	15	151	0	25	307	16	315
KLF9_HUMAN	4.1	108	508	13.93	38	1158	59	1137	2.02	15	88	0	16	190	11	195	1.24	310	6367	0	479	12243	475	12242	1.4	44	328	0	65	679	60	683	1.71	259	279	3.51	348	642	336	654	1.32	63	103	0	105	227	97	234
LEF1_HUMAN		1	615	0	3	1193	1	1195	1	1	102	0	2	204	1	205	1.27	44	6633	0	57	12665	66	12651	1.68	10	362	0	9	735	12	731	1.07	29	509	0	39	951	50	940	2.09	14	152	0	10	322	14	317
LHX2_HUMAN	2.44	5	611	0	2	1194	4	1192	4.06	2	101	0	1	205	1	205	1.65	51	6626	0	59	12663	53	12664	3.03	19	353	0	13	731	10	733	1.91	41	497	0	41	949	36	954	2.03	21	145	0	20	312	22	309
LHX3_HUMAN		0	616	0	0	1196	0	1196		0	103	0	0	206	0	206	1.91	1	6676	0	1	12721	0	12717		0	372	0	0	744	0	743		0	538	0	1	989	0	990		0	166	0	0	332	0	331
LHX4_HUMAN		0	616	0	0	1196	1	1195		0	103	0	1	205	0	206		0	6677	0	0	12722	1	12716	2	1	371	0	1	743	1	742		0	538	0	0	990	0	990	2	1	165	0	1	331	1	330
LMX1B_HUMAN		0	616	0	0	1196	1	1195	Infinity	1	102	0	0	206	0	206	1.9	1	6676	0	1	12721	1	12716	0	0	372	0	1	743	1	742	3.69	2	536	0	1	989	1	989	0	0	166	0	1	331	1	330
LYL1_HUMAN	4.74	71	545	10.34	29	1167	32	1164	1.21	3	100	0	5	201	5	201	3.16	558	6119	59.82	357	12365	295	12422	1.05	22	350	0	35	709	42	701	2.63	267	271	14.7	270	720	200	790	1.16	37	129	0	66	266	64	267
MAFB_HUMAN		0	616	0	0	1196	0	1196		0	103	0	0	206	0	206		0	6677	0	0	12722	0	12717		0	372	0	0	744	0	743		0	538	0	0	990	0	990		0	166	0	0	332	0	331
MAFF_HUMAN	1.5	10	606	0	10	1186	13	1183	0	0	103	0	2	204	2	204	1	97	6580	0	185	12537	188	12529	1.16	23	349	0	35	709	40	703		80	458	0	146	844	150	840	1.16	34	132	0	60	272	60	271
MAFG_HUMAN	1.94	2	614	0	2	1194	1	1195		0	103	0	1	205	0	206	1.47	20	6657	0	26	12696	18	12699	0.75	3	369	0	8	736	8	735	1.76	17	521	0	18	972	16	974	1.21	9	157	0	13	319	15	316
MAFK_HUMAN	2.06	39	577	0	38	1158	36	1160	5.02	21	82	1.6	10	196	8	198	1.42	321	6356	2.74	438	12284	428	12289	1.71	65	307	0	70	674	82	661	1.69	242	296	3.07	321	669	323	667	2.26	89	77	1.96	111	221	112	219
MAF_HUMAN	4.69	86	530	12.57	40	1156	31	1165	2.73	4	99	0	0	206	3	203	3.95	580	6097	81.37	299	12423	257	12460	1.65	13	359	0	16	728	15	728	4.46	292	246	35.86	208	782	188	802	1.23	24	142	0	32	300	40	291
MAX_HUMAN	3.65	319	297	31.68	272	924	252	944	5.93	74	29	8.86	62	144	56	150	1.94	1760	4917	67.03	1985	10737	1853	10864	2.7	214	158	11.16	235	509	248	495	2.98	510	28	4.8	851	139	817	173	3.14	154	12	1.11	262	70	266	65
MAZ_HUMAN		1	615	0	0	1196	2	1194		0	103	0	0	206	0	206		8	6669	0	19	12703	10	12707	1.5	3	369	0	4	740	1	742		6	532	0	16	974	11	979	0.8	2	164	0	6	326	5	326
MEF2A_HUMAN	3.18	71	545	6.07	47	1149	46	1150	1.52	3	100	0	2	204	4	202	3.33	794	5883	90.94	495	12227	377	12340	0.92	24	348	0	53	691	52	691	3.47	344	194	26.41	335	655	268	722	0.96	35	131	0	72	260	76	255
MEF2B_HUMAN	6.14	74	542	13.67	26	1170	21	1175	2.02	2	101	0	2	204	2	204	4.86	676	6001	115.6	288	12434	227	12490		8	364	0	15	729	24	719	4.45	280	258	34.96	194	796	161	829	0.9	10	156	0	22	310	34	297
MEF2C_HUMAN	4.07	38	578	3.74	14	1182	19	1177		1	102	0	0	206	3	203	4.5	467	6210	74.6	209	12513	136	12581	0.42	3	369	0	18	726	14	729	4.11	215	323	26.32	138	852	98	892	0.55	8	158	0	32	300	28	303
MEF2D_HUMAN		0	616	0	0	1196	0	1196		0	103	0	0	206	0	206	3.81	8	6669	0	4	12718	4	12713	Infinity	2	370	0	0	744	0	743	4.34	7	531	0	3	987	3	987	2	1	165	0	1	331	1	330
MEIS1_HUMAN	5.87	6	610	0	2	1194	1	1195		0	103	0	0	206	1	205	2.59	81	6596	4.93	60	12662	47	12670	1.72	6	366	0	3	741	7	736	1.64	33	505	0	38	952	33	957	2.05	9	157	0	6	326	9	322
MEIS2_HUMAN		0	616	0	0	1196	0	1196	Infinity	1	102	0	0	206	0	206	1.43	6	6671	0	8	12714	3	12714	3.01	3	369	0	1	743	2	741	1.58	6	532	0	7	983	3	987	2.71	4	162	0	3	329	2	329
MEOX2_HUMAN		0	616	0	0	1196	0	1196		0	103	0	0	206	0	206		0	6677	0	0	12722	0	12717		0	372	0	0	744	0	743		0	538	0	0	990	0	990		0	166	0	0	332	1	330
MITF_HUMAN	1.59	29	587	0	23	1173	36	1160	1.53	6	97	0	4	202	8	198	1.19	217	6460	0	348	12374	301	12416	1.57	37	335	0	49	695	47	696	1.12	149	389	0	253	737	215	775	1.51	49	117	0	60	272	72	259
MIXL1_HUMAN		0	616	0	0	1196	0	1196		0	103	0	0	206	0	206		0	6677	0	0	12722	3	12714		0	372	0	0	744	0	743		0	538	0	0	990	2	988		0	166	0	0	332	0	331
MNX1_HUMAN		0	616	0	0	1196	0	1196		0	103	0	0	206	0	206		0	6677	0	0	12722	0	12717		0	372	0	0	744	0	743		0	538	0	0	990	0	990		0	166	0	0	332	0	331
MSX1_HUMAN	1.94	1	615	0	0	1196	1	1195	2.01	1	102	0	1	205	0	206	1.06	5	6672	0	6	12716	9	12708	3.02	3	369	0	2	742	1	742	2.31	5	533	0	4	986	4	986	2.01	2	164	0	2	330	2	329
MXI1_HUMAN	3.47	75	541	7.37	46	1150	38	1158	5.12	28	75	3.08	14	192	11	195	1.07	238	6439	0	425	12297	393	12324	1.92	52	320	0.29	58	686	55	688	1.45	215	323	0.4	305	685	312	678	1.36	64	102	0	105	227	86	245
MYBA_HUMAN		1	615	0	2	1194	0	1196		0	103	0	0	206	0	206	1.27	4	6673	0	6	12716	5	12712	2	2	370	0	0	744	2	741	1.48	4	534	0	5	985	3	987		1	165	0	1	331	2	329
MYBB_HUMAN	1.94	1	615	0	1	1195	0	1196	Infinity	1	102	0	0	206	0	206	0.6	6	6671	0	19	12703	23	12694	0	0	372	0	2	742	5	738		8	530	0	10	980	18	972	0	0	166	0	3	329	7	324
MYB_HUMAN	4.3	104	512	14.15	54	1142	45	1151	2.08	8	95	0	8	198	6	200	3.03	758	5919	76.34	516	12206	439	12278		22	350	0	34	710	53	690	3.64	365	173	28.35	363	627	324	666		42	124	0	73	259	92	239
MYCN_HUMAN	4.06	104	512	13.4	51	1145	57	1139	4.5	31	72	2.82	17	189	18	188	1.14	368	6309	0	596	12126	617	12100	1.53	64	308	0	89	655	88	655	1.53	281	257	1.5	410	580	413	577	1.4	84	82	0	136	196	140	191
MYC_HUMAN	3.92	300	316	33.83	233	963	192	1004	7.73	75	28	12.06	53	153	40	166	2.15	1699	4978	85.46	1742	10980	1589	11128	2.78	194	178	11.6	202	542	209	534	3.17	498	40	8.56	789	201	743	247	3.37	149	17	2.86	230	102	239	92
MYF6_HUMAN		0	616	0	0	1196	0	1196		0	103	0	0	206	0	206	3.81	2	6675	0	1	12721	1	12716		0	372	0	0	744	2	741	3.69	2	536	0	1	989	1	989		0	166	0	0	332	3	328
MYNN_HUMAN		0	616	0	0	1196	0	1196		0	103	0	1	205	0	206		3	6674	0	8	12714	5	12712	0	0	372	0	2	742	1	742	0	0	538	0	3	987	6	984	0	0	166	0	2	330	2	329
MYOD1_HUMAN	2.22	125	491	5.45	123	1073	106	1090	2.34	31	72	0	28	178	32	174	1.48	789	5888	11.73	1055	11667	1004	11713	1.97	129	243	3.1	158	586	134	609	1.62	393	145	1.88	620	370	583	407	1.79	118	48	0	192	140	187	144
MZF1_HUMAN		2	614	0	0	1196	4	1192		0	103	0	0	206	0	206		5	6672	0	9	12713	16	12701		1	371	0	1	743	3	740	1.17	7	531	0	10	980	11	979	1	2	164	0	4	328	3	328
NANOG_HUMAN	1.21	18	598	0	21	1175	29	1167	1.84	8	95	0	9	197	4	202	1.25	230	6447	0	353	12369	331	12386	1.49	45	327	0	63	681	62	681	1.09	152	386	0	263	727	233	757	1.08	49	117	0	93	239	77	254
NDF1_HUMAN		11	605	0	15	1181	25	1171	1	1	102	0	4	202	2	204	1.3	120	6557	0	177	12545	170	12547		17	355	0	38	706	28	715	1.12	90	448	0	151	839	134	856		26	140	0	55	277	45	286
NDF2_HUMAN		0	616	0	0	1196	0	1196		0	103	0	0	206	0	206		0	6677	0	0	12722	3	12714		0	372	0	0	744	0	743		0	538	0	0	990	2	988		0	166	0	1	331	0	331
NF2L2_HUMAN		2	614	0	5	1191	0	1196	4.06	2	101	0	1	205	1	205	1.39	19	6658	0	26	12696	23	12694	3.66	9	363	0	5	739	3	740	1.29	16	522	0	23	967	18	972	2.27	12	154	0	9	323	11	320
NFAC1_HUMAN	3.13	8	608	0	5	1191	3	1193		0	103	0	0	206	0	206	3.12	94	6583	8.64	58	12664	37	12680	0.4	1	371	0	5	739	5	738	2.43	57	481	2.22	46	944	21	969	1.14	4	162	0	7	325	7	324
NFAC3_HUMAN		0	616	0	0	1196	1	1195	Infinity	1	102	0	0	206	0	206	1.91	2	6675	0	2	12720	1	12716	Infinity	1	371	0	0	744	0	743	0.92	1	537	0	2	988	2	988	Infinity	1	165	0	0	332	0	331
NFAC4_HUMAN		0	616	0	0	1196	0	1196		0	103	0	0	206	0	206	1.91	2	6675	0	2	12720	1	12716		0	372	0	0	744	0	743	1.84	2	536	0	2	988	2	988		0	166	0	0	332	0	331
NFAT5_HUMAN	6.93	14	602	1.2	2	1194	4	1192	4.12	4	99	0	2	204	1	205		36	6641	0	79	12643	67	12650	4.39	21	351	1.34	8	736	10	733	1.23	41	497	0	62	928	57	933	2.89	20	146	0	15	317	12	319
NFE2_HUMAN	2.77	64	552	3.99	48	1148	41	1155	1.29	7	96	0	7	199	11	195	1.77	396	6281	12.13	438	12284	419	12298	1.92	47	325	0.04	50	694	52	691	2.08	270	268	8.03	323	667	293	697	1.42	57	109	0	86	246	89	242
NFIB_HUMAN	Infinity	1	615	0	0	1196	0	1196		0	103	0	0	206	0	206	2.86	3	6674	0	2	12720	2	12715		0	372	0	0	744	2	741	3.69	2	536	0	1	989	1	989	1	1	165	0	2	330	1	330
NFIC_HUMAN	1.83	57	559	0.16	57	1139	63	1133	3.12	28	75	0.76	22	184	20	186	1.58	582	6095	11.64	726	11996	698	12019	2.74	120	252	7.81	110	634	106	637	1.71	327	211	3.53	461	529	471	519	3.21	121	45	5.55	150	182	151	180
NFIL3_HUMAN		0	616	0	0	1196	0	1196		0	103	0	0	206	0	206		0	6677	0	0	12722	0	12717		0	372	0	0	744	0	743		0	538	0	0	990	0	990		0	166	0	0	332	0	331
NFKB1_HUMAN	2.31	51	565	1.48	45	1151	35	1161	1.36	8	95	0	10	196	12	194	1.68	425	6252	10.88	494	12228	428	12289	1.16	43	329	0	67	677	75	668	1.6	249	289	2.18	346	644	304	686	1.09	59	107	0	101	231	111	220
NFKB2_HUMAN	3.2	97	519	8.79	66	1130	46	1150	1.43	7	96	0	10	196	10	196	2.41	640	6037	44.05	537	12185	446	12271	1.35	42	330	0	64	680	59	684	2.47	317	221	13.37	364	626	308	682	1.31	62	104	0	104	228	100	231
NFYA_HUMAN	3.54	35	581	2.56	20	1176	12	1184	3.68	7	96	0	3	203	4	202		114	6563	0	243	12479	216	12501	0.83	10	362	0	24	720	24	719	1.09	105	433	0	177	813	180	810	0.8	19	147	0	50	282	46	285
NFYB_HUMAN	2.74	38	578	1.47	28	1168	18	1178	4.25	8	95	0	4	202	4	202	0.87	116	6561	0	274	12448	252	12465		14	358	0	23	721	30	713	0.98	110	428	0	205	785	207	783		27	139	0	53	279	61	270
NFYC_HUMAN	4.37	24	592	1.89	11	1185	9	1187	3.06	3	100	0	2	204	2	204	0.77	46	6631	0	115	12607	114	12603	1.14	8	364	0	8	736	14	729	1.14	60	478	0	94	896	98	892		12	154	0	22	310	27	304
NKX21_HUMAN	1.56	40	576	0	51	1145	40	1156	4.4	25	78	1.88	14	192	12	194	1.38	346	6331	2.5	483	12239	481	12236	3.61	105	267	11.09	71	673	73	670	1.44	238	300	0.53	351	639	350	640	3.05	102	64	5.35	114	218	107	224
NKX22_HUMAN	1.3	4	612	0	6	1190	3	1193	4.12	4	99	0	2	204	1	205		23	6654	0	37	12685	44	12673	2.02	6	366	0	6	738	5	738	1.26	25	513	0	24	966	37	953	1.35	8	158	0	12	320	9	322
NKX23_HUMAN	1.94	1	615	0	0	1196	1	1195		0	103	0	0	206	0	206	0.95	1	6676	0	2	12720	3	12714		0	372	0	2	742	0	743		0	538	0	0	990	2	988	2.01	2	164	0	2	330	0	331
NKX25_HUMAN		0	616	0	0	1196	1	1195	Infinity	1	102	0	0	206	0	206	1.19	5	6672	0	8	12714	5	12712	2.01	2	370	0	2	742	1	742		3	535	0	6	984	5	985	4.07	4	162	0	2	330	1	330
NKX31_HUMAN	1.28	19	597	0	29	1167	22	1174	2.12	11	92	0	11	195	9	197	1.2	216	6461	0	317	12405	345	12372	1.38	42	330	0	63	681	57	686	1.23	155	383	0	239	751	245	745	1.6	63	103	0	92	240	77	254
NKX61_HUMAN	Infinity	1	615	0	0	1196	0	1196		0	103	0	0	206	0	206	1.43	3	6674	0	4	12718	4	12713		0	372	0	1	743	0	743	1.38	3	535	0	4	986	3	987	0	0	166	0	1	331	2	329
NR1H2_HUMAN	1.3	2	614	0	2	1194	3	1193	4.12	4	99	0	1	205	2	204	1.09	20	6657	0	32	12690	35	12682	4.09	12	360	0	5	739	6	737	1.43	23	515	0	30	960	30	960	3.04	17	149	0	12	320	11	320
NR1H3_HUMAN	0.97	6	610	0	12	1184	13	1183	2.93	7	96	0	2	204	5	201	1.56	84	6593	0	93	12629	103	12614	3.09	44	328	2.9	31	713	23	720	1.58	78	460	0	79	911	96	894	2.96	47	119	2.5	37	295	39	292
NR1I2_HUMAN		0	616	0	0	1196	0	1196		0	103	0	0	206	0	206	0.64	1	6676	0	3	12719	3	12714		0	372	0	0	744	0	743	0.92	1	537	0	3	987	2	988	4.04	2	164	0	1	331	0	331
NR2C2_HUMAN	2.54	23	593	0	18	1178	15	1181	2.93	7	96	0	5	201	2	204		78	6599	0	157	12565	146	12571	1.21	18	354	0	30	714	12	731	1.03	75	463	0	134	856	116	874	1.36	26	140	0	40	292	34	297
NR2E3_HUMAN		0	616	0	0	1196	0	1196		0	103	0	0	206	0	206		0	6677	0	0	12722	0	12717		0	372	0	0	744	0	743		0	538	0	0	990	0	990		0	166	0	0	332	0	331
NR2F6_HUMAN		0	616	0	0	1196	0	1196		0	103	0	0	206	0	206		0	6677	0	0	12722	0	12717		0	372	0	0	744	0	743		0	538	0	0	990	0	990		0	166	0	0	332	0	331
NR4A1_HUMAN	2.44	56	560	2.28	47	1149	40	1156	1.76	6	97	0	7	199	7	199	1.93	497	6180	20.38	509	12213	433	12284		27	345	0	50	694	62	681	1.91	284	254	5.92	366	624	293	697	1.3	52	114	0	86	246	83	248
NR4A2_HUMAN		0	616	0	0	1196	0	1196		0	103	0	0	206	0	206		0	6677	0	0	12722	0	12717		0	372	0	0	744	0	743		0	538	0	0	990	0	990		0	166	0	0	332	0	331
NR5A2_HUMAN		0	616	0	0	1196	0	1196		0	103	0	0	206	0	206	0.95	1	6676	0	2	12720	2	12715		0	372	0	0	744	0	743	0.92	1	537	0	2	988	3	987		0	166	0	0	332	0	331
NRF1_HUMAN	7.44	176	440	39.05	61	1135	61	1135	10.95	62	41	14.87	25	181	19	187	1.28	420	6257	1.15	636	12086	613	12104	2.91	113	259	8.29	85	659	97	646	1.72	309	229	3.76	426	564	435	555	3.65	120	46	7.36	133	199	138	193
OTX1_HUMAN		0	616	0	0	1196	0	1196		0	103	0	0	206	0	206		0	6677	0	0	12722	0	12717		0	372	0	0	744	0	743		0	538	0	0	990	0	990		0	166	0	0	332	0	331
OTX2_HUMAN		2	614	0	4	1192	2	1194	2.01	1	102	0	0	206	1	205	1.39	40	6637	0	55	12667	54	12663	2.91	10	362	0	7	737	6	737	1.27	28	510	0	41	949	39	951	1.7	10	156	0	12	320	12	319
OVOL2_HUMAN	3.89	2	614	0	0	1196	1	1195		0	103	0	1	205	0	206	1.04	6	6671	0	11	12711	9	12708	0	0	372	0	3	741	1	742	0.52	2	536	0	7	983	8	982	0.66	1	165	0	4	328	3	328
P53_HUMAN	2.22	115	501	4.89	112	1084	95	1101	2.83	44	59	1.48	43	163	28	178	1.39	644	6033	6.28	902	11820	907	11810	4.13	190	182	22	144	600	150	593	1.85	381	157	4.63	562	428	558	432	4.5	145	21	7.15	201	131	181	150
P63_HUMAN	1.48	96	520	0	131	1065	133	1063	2.44	51	52	0.82	59	147	36	170	1.04	636	6041	0	1166	11556	1150	11567	5.82	248	124	36.66	188	556	190	553	1.3	398	140	0	680	310	680	310	7.8	158	8	7.67	238	94	226	105
P73_HUMAN		19	597	0	38	1158	28	1168	1.23	15	88	0	25	181	11	195	1.08	286	6391	0	506	12216	479	12238	4.05	131	241	16.1	85	659	88	655	1.05	211	327	0	377	613	350	640	3.18	112	54	5.74	131	201	125	206
PATZ1_HUMAN	1.3	4	612	0	6	1190	1	1195	4.06	2	101	0	0	206	1	205	1.1	19	6658	0	33	12689	33	12684	2.28	9	363	0	6	738	8	735	1.44	24	514	0	31	959	28	962	2.08	13	153	0	9	323	13	318
PAX2_HUMAN	5.85	3	613	0	1	1195	0	1196		0	103	0	0	206	0	206		5	6672	0	15	12707	5	12712	1	1	371	0	3	741	2	741	0.74	2	536	0	10	980	5	985	0.4	1	165	0	7	325	5	326
PAX5_HUMAN	5.59	293	323	49.26	167	1029	119	1077	3.29	28	75	1.08	14	192	21	185	2.62	1486	5191	113.67	1254	11468	1039	11678		54	318	0	106	638	116	627	5.59	499	39	25.18	689	301	602	388	0.94	76	90	0	157	175	162	169
PAX6_HUMAN		0	616	0	0	1196	0	1196		0	103	0	1	205	0	206	0	0	6677	0	1	12721	2	12715		0	372	0	0	744	0	743	0	0	538	0	1	989	1	989		0	166	0	1	331	0	331
PAX8_HUMAN		0	616	0	0	1196	0	1196		0	103	0	0	206	0	206	1.91	1	6676	0	1	12721	0	12717		0	372	0	0	744	0	743	1.84	1	537	0	1	989	0	990		0	166	0	0	332	2	329
PBX1_HUMAN	3.9	4	612	0	2	1194	1	1195	Infinity	4	99	0	0	206	0	206		15	6662	0	31	12691	24	12693	2.01	5	367	0	3	741	5	738	1.23	16	522	0	24	966	20	970	3.11	9	157	0	2	330	6	325
PBX2_HUMAN		0	616	0	0	1196	0	1196		0	103	0	0	206	1	205	0	0	6677	0	2	12720	1	12716		0	372	0	0	744	0	743		0	538	0	0	990	2	988	Infinity	1	165	0	0	332	0	331
PBX3_HUMAN	6.66	141	475	28.77	51	1145	41	1155	3.26	16	87	0	9	197	11	195	2.18	682	5995	38.04	632	12090	554	12163	1.75	58	314	0	63	681	71	672	2.76	364	174	16.95	427	563	390	600	1.8	73	93	0	101	231	96	235
PDX1_HUMAN	1.13	7	609	0	11	1185	12	1184	2.05	5	98	0	5	201	3	203	1.35	120	6557	0	170	12552	157	12560	1.83	35	337	0	34	710	40	703	1.25	84	454	0	128	862	126	864	1.37	38	128	0	59	273	54	277
PITX1_HUMAN		0	616	0	1	1195	0	1196		0	103	0	0	206	0	206		0	6677	0	1	12721	0	12717		0	372	0	0	744	0	743		0	538	0	1	989	0	990		0	166	0	0	332	0	331
PLAG1_HUMAN	1.94	1	615	0	1	1195	0	1196		0	103	0	0	206	1	205		3	6674	0	7	12715	4	12713	0	0	372	0	2	742	2	741	1.1	3	535	0	5	985	4	986	0	0	166	0	2	330	3	328
PO2F1_HUMAN	4.57	7	609	0	2	1194	3	1193		0	103	0	0	206	0	206	1.16	17	6660	0	28	12694	24	12693	0.8	2	370	0	8	736	5	738	1.16	17	521	0	27	963	16	974	1.52	6	160	0	8	324	7	324
PO2F2_HUMAN	5.64	94	522	16.62	37	1159	27	1169	1	1	102	0	5	201	2	204	3.49	698	5979	84.84	412	12310	323	12394	0.67	14	358	0	44	700	41	702	4.23	337	201	35.38	281	709	218	772	0.88	27	139	0	60	272	71	260
PO5F1_HUMAN	1.65	43	573	0	51	1145	52	1144	3.42	18	85	0.15	12	194	8	198	1.34	406	6271	2.32	549	12173	586	12131	1.32	62	310	0	95	649	98	645	1.53	274	264	1.52	400	590	383	607	1.31	76	90	0	130	202	126	205
PPARA_HUMAN	Infinity	2	614	0	0	1196	0	1196		0	103	0	0	206	0	206	1.91	2	6675	0	2	12720	0	12717	2	1	371	0	1	743	1	742	3.69	2	536	0	1	989	1	989	0	0	166	0	2	330	1	330
PPARG_HUMAN	1.74	73	543	0.37	86	1110	79	1117	2.29	23	80	0	23	183	18	188	1.4	586	6091	5.95	817	11905	719	11998	2.47	115	257	5.97	114	630	114	629	1.43	328	210	0.42	516	474	494	496	4.12	132	34	8.24	161	171	150	181
PRD14_HUMAN	2.99	24	592	0.42	15	1181	16	1180	4.84	9	94	0	4	202	4	202	1.37	139	6538	0	194	12528	184	12533	1.36	28	344	0	42	702	29	714	1.33	105	433	0	153	837	118	872	1.5	40	126	0	58	274	49	282
PRDM1_HUMAN	2.74	18	598	0	8	1188	13	1183	3.85	9	94	0	5	201	4	202	1.57	119	6558	0.92	136	12586	145	12572	2.42	30	342	0.14	21	723	26	717	1.57	86	452	0	104	886	107	883	1.82	37	129	0	37	295	45	286
PRGR_HUMAN	1.56	112	504	0.27	149	1047	144	1052	2.06	39	64	0	47	159	44	162	1.31	905	5772	5.91	1356	11366	1280	11437	1.94	152	220	3.42	182	562	195	548	1.7	446	92	1.56	733	257	711	279	3.34	148	18	2.96	236	96	230	101
PROX1_HUMAN		5	611	0	9	1187	11	1185	3.99	11	92	0	3	203	6	200	1.91	133	6544	4.05	119	12603	134	12583	4.19	59	313	7.19	32	712	25	718	1.8	93	445	1.22	89	901	103	887	4.32	66	100	7.43	44	288	39	292
RARA_HUMAN	6.39	87	529	16.86	30	1166	22	1174	5.81	13	90	0.65	5	201	1	205	2.53	349	6328	26.23	271	12451	226	12491	1.59	21	351	0	21	723	27	716	2.85	207	331	14.77	178	812	158	832	1.24	34	132	0	50	282	57	274
RARG_HUMAN	3.93	10	606	0	5	1191	1	1195	10.46	5	98	0	0	206	1	205		26	6651	0	54	12668	45	12672	2.24	11	361	0	10	734	5	738		22	516	0	42	948	39	951	1.5	11	155	0	15	317	11	320
RAX2_HUMAN		0	616	0	0	1196	0	1196		0	103	0	0	206	0	206	Infinity	1	6676	0	0	12722	0	12717		0	372	0	0	744	0	743	Infinity	1	537	0	0	990	0	990		0	166	0	0	332	0	331
RELB_HUMAN	5.53	43	573	6.39	12	1184	16	1180	1.52	3	100	0	0	206	4	202	2.29	215	6462	12.75	182	12540	143	12574	1.32	15	357	0	22	722	23	720	2.51	151	387	8.65	133	857	103	887	1.29	25	141	0	40	292	36	295
REST_HUMAN	4.59	186	430	27.56	103	1093	96	1100	4.37	43	60	4.25	22	184	29	177	1.65	774	5903	18.74	939	11783	903	11814	1.69	106	266	0.79	142	602	133	610	2.5	417	121	11.4	574	416	554	436	1.8	113	53	0	180	152	177	154
RFX1_HUMAN	4.21	45	571	5.12	22	1174	14	1182	9.98	17	86	2.74	3	203	4	202	1.01	108	6569	0	201	12521	204	12513	1.14	17	355	0	28	716	30	713	1.16	108	430	0	151	839	176	814	1.12	28	138	0	51	281	48	283
RFX2_HUMAN	2.78	21	595	0	15	1181	15	1181	7.28	10	93	0.31	3	203	1	205	1.28	92	6585	0	137	12585	127	12590	1.97	23	349	0	23	721	24	719	1.5	92	446	0	106	884	120	870	1.9	35	131	0	41	291	28	303
RFX5_HUMAN	2.87	41	575	2.02	29	1167	18	1178	2.07	7	96	0	6	200	7	199	1.48	173	6504	1.27	224	12498	216	12501	1.28	24	348	0	38	706	36	707	1.32	126	412	0	184	806	186	804	1.16	35	131	0	62	270	60	271
RORA_HUMAN		0	616	0	0	1196	0	1196		0	103	0	0	206	0	206	3.05	8	6669	0	5	12717	5	12712	2	1	371	0	1	743	0	743	3.72	8	530	0	4	986	3	987	1	1	165	0	2	330	1	330
RUNX1_HUMAN	3.66	245	371	26.63	183	1013	139	1057	3	33	70	1.07	28	178	20	186	2.85	1746	4931	150.54	1407	11315	1220	11497	1.73	117	255	1.22	155	589	156	587	4.43	497	41	17.75	725	265	659	331	2.03	126	40	0.47	202	130	191	140
RUNX2_HUMAN	1.41	30	586	0	42	1154	37	1159	1.2	10	93	0	17	189	7	199	1.59	331	6346	6.35	398	12324	403	12314	1.1	45	327	0	83	661	77	666	1.61	215	323	1.93	285	705	290	700	1.26	61	105	0	105	227	101	230
RUNX3_HUMAN	8.82	22	594	3.77	5	1191	4	1192	2.01	1	102	0	1	205	1	205	3.42	152	6525	17.25	86	12636	65	12652	0.5	1	371	0	4	740	12	731	2.58	78	460	4.31	61	929	55	935	0.75	3	163	0	8	324	16	315
RXRA_HUMAN	3.26	162	454	15.65	118	1078	111	1085	4.41	48	55	4.73	34	172	25	181	1.66	829	5848	20.68	1001	11721	989	11728	2.36	123	249	5.62	129	615	126	617	2.53	430	108	11.16	605	385	586	404	2.44	122	44	2.36	173	159	176	155
SALL4_HUMAN		0	616	0	0	1196	0	1196		0	103	0	0	206	1	205	1.09	8	6669	0	14	12708	11	12706	4.02	2	370	0	1	743	0	743	1.02	5	533	0	9	981	7	983	1.51	3	163	0	4	328	2	329
SIX1_HUMAN	1.17	3	613	0	5	1191	1	1195	1	1	102	0	1	205	2	204	1.33	59	6618	0	85	12637	77	12640	1.65	13	359	0	16	728	9	734	1.17	44	494	0	60	930	70	920	1.74	19	147	0	23	309	19	312
SIX2_HUMAN	1.51	50	566	0	66	1130	62	1134	1.52	11	92	0	13	193	15	191	1.35	506	6171	3.51	729	11993	673	12044	1.4	79	293	0	120	624	116	627	1.4	302	236	0.15	473	517	462	528	1.53	96	70	0	157	175	145	186
SMAD1_HUMAN	1.73	45	571	0	52	1144	30	1166	0.82	5	98	0	13	193	12	194	2.31	521	6156	33.19	449	12273	369	12348	1.49	39	333	0	43	701	54	689	2.36	282	256	11.74	315	675	263	727	1.4	55	111	0	87	245	84	247
SMAD2_HUMAN	2.86	23	593	0.2	16	1180	16	1180	3.34	15	88	0	10	196	3	203	1.15	145	6532	0	236	12486	240	12477	1.81	33	339	0	38	706	32	711	1.13	113	425	0	180	810	188	802	1.39	39	127	0	60	272	53	278
SMAD3_HUMAN	2.36	52	564	1.66	45	1151	37	1159	4.53	35	68	3.32	21	185	13	193	1.34	420	6257	2.45	607	12115	578	12139	3.43	147	225	14.1	119	625	93	650	1.49	275	263	1.03	409	581	389	601	3.73	121	45	7.64	139	193	138	193
SMAD4_HUMAN	4.87	29	587	3.12	8	1188	12	1184	1.37	10	93	0	15	191	4	202	1.3	181	6496	0	267	12455	257	12460	3.07	65	307	5.01	48	696	43	700	1.22	128	410	0	202	788	195	795	2.39	62	104	1.73	66	266	66	265
SNAI1_HUMAN		0	616	0	0	1196	0	1196	Infinity	1	102	0	0	206	0	206	0.64	1	6676	0	3	12719	4	12713	6.03	3	369	0	0	744	1	742	0.92	1	537	0	3	987	2	988	8.15	4	162	0	0	332	1	330
SNAI2_HUMAN	1.92	129	487	3.37	122	1074	145	1051	4.94	59	44	6.54	44	162	43	163	1.2	665	6012	0.75	1071	11651	1073	11644	3.15	185	187	14.37	178	566	156	587	1.48	401	137	0.46	657	333	645	345	5.33	151	15	7.25	217	115	213	118
SOX10_HUMAN	2.23	8	608	0	3	1193	7	1189	0	0	103	0	3	203	2	204	1.49	99	6578	0	127	12595	121	12596	1.08	14	358	0	26	718	19	724	1.19	63	475	0	98	892	99	891	0.96	12	154	0	25	307	33	298
SOX11_HUMAN		0	616	0	0	1196	0	1196		0	103	0	0	206	0	206		0	6677	0	0	12722	0	12717		0	372	0	0	744	0	743		0	538	0	0	990	0	990		0	166	0	0	332	0	331
SOX2_HUMAN	1.56	46	570	0	59	1137	59	1137	3.59	32	71	1.93	23	183	18	188	1.28	447	6230	1.48	674	12048	655	12062	1.99	111	261	2.74	131	613	116	627	1.34	294	244	0	468	522	456	534	1.64	110	56	0	181	151	155	176
SOX3_HUMAN		0	616	0	0	1196	1	1195		0	103	0	0	206	0	206		1	6676	0	2	12720	1	12716		0	372	0	0	744	0	743		1	537	0	2	988	1	989		0	166	0	0	332	1	330
SOX4_HUMAN		0	616	0	0	1196	1	1195	Infinity	1	102	0	0	206	0	206	1.06	5	6672	0	9	12713	3	12714	0	0	372	0	2	742	1	742	1.23	4	534	0	6	984	4	986	1	1	165	0	2	330	3	328
SOX9_HUMAN	0.97	3	613	0	6	1190	9	1187	3.99	11	92	0	3	203	6	200	1.33	86	6591	0	124	12598	96	12621	3.42	41	331	3.21	19	725	26	717	1.61	80	458	0	97	893	87	903	2.73	49	117	2	41	291	44	287
SP1_HUMAN	4.73	328	288	44.66	227	969	232	964	9.62	81	22	14.27	57	149	53	153	1.98	1555	5122	64.49	1691	11031	1602	11115	3.48	219	153	18.24	217	527	207	536	3.49	493	45	11.96	751	239	749	241	3.89	150	16	3.82	234	98	234	97
SP2_HUMAN	7.3	49	567	9.69	14	1182	14	1182	4.81	11	92	0	2	204	5	201	0.87	96	6581	0	225	12497	209	12508		12	360	0	22	722	32	711	1.18	111	427	0	179	811	178	812		23	143	0	43	289	51	280
SP3_HUMAN		0	616	0	0	1196	0	1196		0	103	0	0	206	0	206		4	6673	0	4	12718	8	12709	0	0	372	0	1	743	2	741		3	535	0	3	987	6	984	0	0	166	0	3	329	2	329
SP4_HUMAN	3.92	44	572	4.42	18	1178	23	1173	3.19	9	94	0	4	202	6	200	0.91	99	6578	0	219	12503	206	12511	1.04	14	358	0	26	718	27	716	1.17	112	426	0	182	808	174	816	1	24	142	0	48	284	41	290
SPI1_HUMAN	3.37	407	209	29.58	438	758	367	829	1.71	52	51	0	77	129	68	138	2.57	2814	3863	180.06	2809	9913	2529	10188	1.21	175	197	0	314	430	314	429	14.56	536	2	4.85	939	51	922	68	1.66	155	11	0	297	35	292	39
SPIB_HUMAN	6.38	175	441	34.79	70	1126	70	1126	1.1	6	97	0	10	196	11	195	3.47	1250	5427	147.67	792	11930	605	12112		36	336	0	62	682	82	661	4.4	436	102	32.22	488	502	387	603		57	109	0	101	231	116	215
SRBP1_HUMAN		3	613	0	10	1186	3	1193	Infinity	3	100	0	0	206	0	206	0.71	16	6661	0	46	12676	43	12674	3.37	5	367	0	3	741	2	741		18	520	0	31	959	36	954	1.51	6	160	0	8	324	8	323
SRBP2_HUMAN		0	616	0	1	1195	0	1196	Infinity	1	102	0	0	206	0	206		1	6676	0	0	12722	2	12715		0	372	0	0	744	2	741	1.84	2	536	0	1	989	2	988	0.66	1	165	0	3	329	4	327
SRF_HUMAN	4.01	54	562	6.01	28	1168	25	1171	2.37	9	94	0	7	199	8	198	2.08	372	6305	18.34	351	12371	318	12399	1.71	51	321	0	58	686	63	680	2.17	240	298	8.58	268	722	241	749	1.51	57	109	0	85	247	85	246
STA5A_HUMAN	2.82	56	560	3.3	41	1155	21	1175		2	101	0	5	201	0	206	3.15	489	6188	52.24	311	12411	267	12450	0.94	16	356	0	34	710	43	700	2.91	251	287	17.38	229	761	201	789	0.85	24	142	0	55	277	61	270
STAT1_HUMAN	3.15	101	515	9.1	68	1128	70	1126	4.03	22	81	1.14	13	193	13	193	1.95	664	6013	28.15	681	12041	588	12129	2.25	88	284	3.25	90	654	85	658	2.23	362	176	9.92	475	515	400	590	2.26	99	67	2.01	120	212	131	200
STAT2_HUMAN	3.27	23	593	0.64	14	1182	12	1184	5.2	5	98	0	1	205	2	204	2.52	163	6514	11.3	121	12601	125	12592	1.46	13	359	0	13	731	18	725	2.01	101	437	2.66	102	888	90	900	1.46	19	147	0	27	305	26	305
STAT3_HUMAN	3.74	106	510	12.32	63	1133	48	1148	3.35	25	78	0.84	18	188	10	196	2.53	730	5947	55.06	589	12133	537	12180	3.13	107	265	9.06	83	661	85	658	2.75	363	175	16.74	426	564	377	613	3.07	114	52	5.24	111	221	138	193
STAT4_HUMAN	1.46	3	613	0	4	1192	1	1195	1	1	102	0	1	205	2	204	3.57	41	6636	3.52	15	12707	22	12695	2.68	4	368	0	1	743	3	740	3.45	34	504	2.28	11	979	19	971	3.61	7	159	0	4	328	3	328
STAT6_HUMAN	5.9	9	607	0	1	1195	3	1193	1	1	102	0	2	204	1	205	1.55	39	6638	0	48	12674	45	12672	1.79	8	364	0	9	735	9	734	2.06	45	493	0.36	42	948	40	950	2.25	16	150	0	14	318	15	316
STF1_HUMAN	1.94	1	615	0	1	1195	0	1196		0	103	0	0	206	0	206	2.54	4	6673	0	3	12719	3	12714		0	372	0	0	744	1	742	1.85	4	534	0	2	988	4	986		0	166	0	0	332	2	329
SUH_HUMAN	3.75	140	476	16.45	87	1109	64	1132	1.7	9	94	0	11	195	10	196	2.99	970	5707	95.02	684	12038	556	12161	1.17	37	335	0	56	688	64	679	3.99	412	126	30.24	446	544	353	637	1.33	55	111	0	90	242	89	242
TAF1_HUMAN	9.61	281	335	71.48	96	1100	90	1106	16.06	71	32	20.6	25	181	21	185	2.01	851	5826	38.76	862	11860	834	11883	2.09	96	276	2.73	93	651	106	637	3.93	438	100	26.72	522	468	518	472	2.65	111	55	3.6	138	194	143	188
TAL1_HUMAN	3.09	191	425	16.84	152	1044	137	1059	1.85	24	79	0	29	177	28	178	2.21	1327	5350	73.52	1284	11438	1167	11550	1.26	99	273	0	147	597	166	577	4.65	492	46	21.3	690	300	669	321	1.64	118	48	0	199	133	198	133
TBP_HUMAN	5.59	51	565	8.15	11	1185	19	1177	6.66	12	91	0.67	2	204	4	202	2.28	235	6442	13.92	200	12522	200	12517	1.71	29	343	0	33	711	35	708	2.48	168	370	9.31	152	838	153	837	1.48	32	134	0	46	286	44	287
TBX21_HUMAN	5.1	129	487	21.27	59	1137	32	1164	0.39	1	102	0	5	201	6	200	3.77	736	5941	97.85	405	12317	307	12410	0.73	10	362	0	27	717	33	710	4.75	347	191	41.1	274	716	201	789	0.93	23	143	0	53	279	49	282
TBX3_HUMAN		0	616	0	2	1194	0	1196	Infinity	1	102	0	0	206	0	206	1.91	1	6676	0	1	12721	0	12717		0	372	0	0	744	1	742	1.84	1	537	0	1	989	0	990		0	166	0	0	332	2	329
TCF7_HUMAN	1.95	3	613	0	3	1193	0	1196		0	103	0	0	206	0	206	2.28	43	6634	0.94	29	12693	36	12681	1.82	9	363	0	8	736	10	733	1.63	27	511	0	24	966	31	959	1.61	11	155	0	14	318	12	319
TEAD1_HUMAN	1.06	31	585	0	57	1139	52	1144	3.32	26	77	0.98	19	187	17	189	1.11	379	6298	0	636	12086	654	12063	2.35	115	257	5.23	119	625	105	638	1.23	271	267	0	433	557	448	542	2.47	115	51	2.63	151	181	158	173
TEAD2_HUMAN	Infinity	1	615	0	0	1196	0	1196		0	103	0	0	206	0	206	1.03	7	6670	0	13	12709	8	12709	4.05	6	366	0	3	741	2	741	1.11	6	532	0	10	980	6	984	2.02	5	161	0	5	327	5	326
TEAD4_HUMAN	1.16	49	567	0	67	1129	83	1113	3.41	35	68	1.89	27	179	25	181	1.13	494	6183	0	782	11940	840	11877	2.67	139	233	8.52	136	608	121	622	1.39	336	202	0	535	455	539	451	3.05	132	34	4.1	186	146	182	149
TF65_HUMAN	3.23	173	443	16.43	129	1067	104	1092	3.12	28	75	0.76	17	189	22	184	2.25	1141	5536	66.54	1069	11653	907	11810	1.61	98	274	0.18	123	621	135	608	3.66	456	82	21.07	597	393	550	440	1.85	115	51	0.02	173	159	182	149
TF7L1_HUMAN	3.43	7	609	0	4	1192	4	1192	2.49	6	97	0	5	201	0	206	1.29	58	6619	0	86	12636	80	12637	2.46	26	346	0	18	726	22	721	1.66	52	486	0	60	930	55	935	2.9	35	131	1.24	28	304	24	307
TF7L2_HUMAN	2.12	39	577	0.18	37	1159	28	1168	1.88	9	94	0	10	196	3	203	1.8	371	6306	11.94	403	12319	335	12382	2.03	58	314	0.92	61	683	62	681	1.66	216	322	2.51	285	705	237	753	2.19	79	87	1.59	95	237	97	234
TFAP4_HUMAN	3.81	91	525	10.66	52	1144	44	1152	1.36	8	95	0	9	197	12	194	2.23	554	6123	32.82	495	12227	436	12281	1.07	34	338	0	64	680	58	685	2.46	301	237	13.21	337	653	314	676	1.08	58	108	0	110	222	97	234
TFCP2_HUMAN		0	616	0	0	1196	0	1196		0	103	0	0	206	0	206		0	6677	0	0	12722	2	12715	2	1	371	0	1	743	0	743		0	538	0	0	990	2	988	1	1	165	0	2	330	0	331
TFDP1_HUMAN	5.65	36	580	5.31	13	1183	13	1183	9.69	20	83	3.53	4	202	5	201	0.74	87	6590	0	224	12498	224	12493	1.71	29	343	0	24	720	35	708	0.96	97	441	0	185	805	184	806	1.65	41	125	0	55	277	51	280
TFE2_HUMAN	5.94	244	372	44.69	119	1077	79	1117	1.84	17	86	0	7	199	20	186	3.27	1273	5404	139.07	855	11867	728	11989	0.93	37	335	0	79	665	91	652	5.09	454	84	36.42	510	480	459	531	1.1	63	103	0	117	215	118	213
TFE3_HUMAN		0	616	0	0	1196	0	1196		0	103	0	0	206	0	206	1.59	5	6672	0	4	12718	6	12711		0	372	0	2	742	0	743	1.85	5	533	0	3	987	5	985	1	1	165	0	2	330	1	330
TFEB_HUMAN		0	616	0	0	1196	0	1196		0	103	0	0	206	0	206		0	6677	0	0	12722	0	12717		0	372	0	0	744	0	743		0	538	0	0	990	0	990		0	166	0	0	332	0	331
TGIF1_HUMAN		0	616	0	0	1196	1	1195		0	103	0	0	206	0	206	3.81	2	6675	0	0	12722	1	12716		0	372	0	0	744	0	743	Infinity	1	537	0	0	990	0	990		0	166	0	0	332	0	331
THA11_HUMAN	5.85	3	613	0	0	1196	1	1195		0	103	0	0	206	0	206	0.48	1	6676	0	4	12718	9	12708		0	372	0	0	744	0	743	0.61	1	537	0	3	987	9	981		0	166	0	0	332	1	330
THAP1_HUMAN	3.37	17	599	0	7	1189	10	1186	1	1	102	0	1	205	2	204	0.77	40	6637	0	99	12623	106	12611	0.75	3	369	0	8	736	9	734	0.9	42	496	0	85	905	87	903	0.77	7	159	0	23	309	18	313
TLX1_HUMAN		0	616	0	0	1196	0	1196		0	103	0	0	206	0	206		0	6677	0	1	12721	0	12717		0	372	0	1	743	0	743		0	538	0	0	990	0	990		0	166	0	0	332	0	331
TWST1_HUMAN	1.38	19	597	0	23	1173	27	1169	2.81	8	95	0	6	200	6	200	1.2	194	6483	0	309	12413	300	12417	1.86	48	324	0	55	689	38	705	1.17	134	404	0	218	772	199	791	1.53	56	110	0	83	249	75	256
TYY1_HUMAN	5.18	258	358	41.5	146	1050	136	1060	5.12	48	55	5.77	30	176	29	177	1.91	1153	5524	44.84	1254	11468	1098	11619	1.87	121	251	2.2	151	593	152	591	3.25	480	58	12.72	711	279	652	338	1.58	120	46	0	191	141	206	125
USF1_HUMAN	2.58	180	436	11.39	165	1031	141	1055	3.54	45	58	3.01	37	169	32	174	1.4	925	5752	9.82	1311	11411	1203	11514	1.98	143	229	3.52	173	571	178	565	1.72	439	99	1.95	713	277	699	291	1.73	132	34	0	225	107	229	102
USF2_HUMAN	3.16	115	501	10.59	81	1115	67	1129	2.48	28	75	0	27	179	19	187	1.66	610	6067	15.23	726	11996	620	12097	2.06	91	281	2.4	101	643	94	649	2.03	357	181	7.31	488	502	438	552	1.91	103	63	0.49	153	179	145	186
VDR_HUMAN	3.79	144	472	17.27	89	1107	51	1145	3.56	25	78	1.16	17	189	14	192	2.12	755	5922	39.42	722	12000	586	12131	2.19	86	286	2.9	90	654	81	662	2.67	376	162	15.55	460	530	397	593	1.75	87	79	0	121	211	128	203
VEZF1_HUMAN	5.86	48	568	7.98	17	1179	17	1179	3.5	17	86	0.02	5	201	11	195	0.96	118	6559	0	234	12488	235	12482	2.12	41	331	0.28	35	709	41	702	1.38	130	408	0	186	804	173	817	2.39	61	105	1.74	65	267	58	273
XBP1_HUMAN	4.37	24	592	1.89	9	1187	11	1185	2.06	6	97	0	5	201	6	200	0.94	67	6610	0	142	12580	135	12582	1.8	15	357	0	17	727	15	728	1.26	77	461	0	116	874	113	877	1.58	19	147	0	24	308	25	306
YBOX1_HUMAN		0	616	0	0	1196	0	1196		0	103	0	0	206	0	206		0	6677	0	0	12722	0	12717		0	372	0	0	744	0	743		0	538	0	0	990	0	990		0	166	0	0	332	0	331
ZBT17_HUMAN	3.16	92	524	8.16	63	1133	61	1135	4.44	32	71	2.97	18	188	19	187	1.31	396	6281	1.51	586	12136	563	12154	2.56	111	261	6.14	106	638	93	650	1.56	280	258	1.81	406	584	391	599	2.35	110	56	2.36	151	181	126	205
ZBT7A_HUMAN	5.54	147	469	26.2	52	1144	64	1132	6.84	36	67	6.02	15	191	15	191	1.27	354	6323	0.54	537	12185	491	12226	1.5	48	324	0	67	677	63	680	1.93	277	261	6.28	351	639	345	645	1.58	69	97	0	103	229	94	237
ZBT7B_HUMAN	3.13	22	594	0.41	14	1182	10	1186	12.2	11	92	1.24	2	204	1	205	1.15	67	6610	0	105	12617	111	12606	2.16	22	350	0	21	723	21	722	1.18	64	474	0	92	898	102	888	2.07	35	131	0	38	294	32	299
ZBTB4_HUMAN		0	616	0	0	1196	0	1196		0	103	0	0	206	0	206		0	6677	0	0	12722	1	12716		0	372	0	0	744	0	743		0	538	0	0	990	0	990		0	166	0	0	332	1	330
ZEB1_HUMAN	2.89	33	583	1.28	20	1176	23	1173	7.39	16	87	1.83	3	203	5	201	1.79	187	6490	5.07	202	12520	184	12533	2.08	28	344	0	25	719	28	715	1.95	134	404	3.42	140	850	144	846	2.11	43	123	0.14	39	293	47	284
ZEP1_HUMAN	1.94	1	615	0	0	1196	1	1195		0	103	0	0	206	0	206	1.43	3	6674	0	4	12718	3	12714		0	372	0	0	744	0	743	1.38	3	535	0	4	986	2	988		0	166	0	2	330	0	331
ZFHX3_HUMAN		1	615	0	2	1194	0	1196		0	103	0	0	206	0	206		3	6674	0	7	12715	4	12713		1	371	0	1	743	4	739	2.22	6	532	0	5	985	3	987	1.33	2	164	0	2	330	3	328
ZFX_HUMAN	8.51	98	518	23.18	25	1171	26	1170	5.62	17	86	1.28	3	203	7	199	1.52	225	6452	2.79	284	12438	285	12432	1	16	356	0	32	712	37	706	1.89	183	355	4.32	212	778	209	781	1.12	32	134	0	52	280	58	273
ZIC2_HUMAN	1.56	4	612	0	5	1191	4	1192	5.2	5	98	0	2	204	2	204	1.14	34	6643	0	57	12665	43	12674	1.51	9	363	0	7	737	12	731	1.57	35	503	0	42	948	40	950	2.52	22	144	0	19	313	18	313
ZN143_HUMAN	3	58	558	4.04	40	1156	30	1166	3.44	14	89	0	8	198	9	197	1.39	273	6404	1.61	379	12343	355	12362	1.79	53	319	0	54	690	63	680	1.51	205	333	0.95	287	703	267	723	1.44	62	104	0	97	235	96	235
ZN250_HUMAN		0	616	0	0	1196	0	1196		0	103	0	0	206	0	206	0	0	6677	0	3	12719	2	12715	Infinity	1	371	0	0	744	0	743	0	0	538	0	2	988	1	989		0	166	0	0	332	1	330
ZN263_HUMAN	2.91	154	462	12.29	113	1083	123	1073	2.78	39	64	1.06	31	175	37	169	1.22	629	6048	1.16	997	11725	958	11759	1.35	98	274	0	156	588	149	594	1.32	369	169	0	617	373	590	400	1.4	109	57	0	186	146	191	140
ZN274_HUMAN	0	0	616	0	4	1192	1	1195		0	103	0	0	206	0	206	0.84	11	6666	0	25	12697	25	12692	0.5	1	371	0	10	734	4	739	0.98	8	530	0	15	975	23	967	0.4	1	165	0	6	326	5	326
ZN281_HUMAN	2.35	19	597	0	12	1184	16	1180	2.43	7	96	0	5	201	6	200	1.17	97	6580	0	158	12564	142	12575	1.98	24	348	0	25	719	17	726	1.35	87	451	0	124	866	124	866	1.85	38	128	0	46	286	30	301
ZN335_HUMAN	Infinity	1	615	0	0	1196	0	1196		0	103	0	0	206	0	206	0.48	1	6676	0	9	12713	4	12713		0	372	0	0	744	0	743		2	536	0	9	981	3	987		0	166	0	1	331	0	331
ZN639_HUMAN		0	616	0	0	1196	0	1196		0	103	0	0	206	0	206	0.15	1	6676	0	16	12706	13	12704		0	372	0	0	744	2	741	0	0	538	0	14	976	10	980		1	165	0	3	329	1	330
