# Supplementary material for: Epigenetic profiling reveals key super-enhancer networks driving oncogenesis in HPV-positive HNSCC
Source: iScience. 2025 Oct 30;28(11):113911. doi: 10.1016/j.isci.2025.113911 (PMC12664489; doi:10.1016/j.isci.2025.113911)
Supplement: Table S4. Enrichment analysis of transcription factor binding sites in tumor-specific domains, related to Figure 2 — This table shows the results of the enrichment analysis of TFBS in tumor-specific PDs, EDs, and SEDs. It includes metrics such as delta values (delta10k, delta100k), p values (pval10k, pval100k), odds ratios for tumor and normal samples at different distances (tumorOR10k, normalOR10k, tumorOR100k, normalOR100k), adjusted p values (p.adj10k, p.adj100k), and overall analysis results for each transcription factor. [file mmc5.xlsx]

## Sheet: TF.enrichment_analysis
Supplementary Table 4. Enrichment Analysis of Tumor-Specific Promoter Domains (PDs), Typical Enhancer Domains (EDs), and Super-Enhancer Domains (SEDs) for Transcription Factor Binding Sites (TFBSs)
Description: This table presents the results of the enrichment analysis, including metrics like delta values (delta10k, delta100k), p-values (pval10k, pval100k), odds ratios for tumor and normal samples at different distances (tumorOR10k, normalOR10k, tumorOR100k, normalOR100k), adjusted p-values (padj10k, padj100k), and overall analysis results for each transcription factor.
TF	delta10k	pval10k	tumorOR10k	normalOR10k	delta100k	pval100k	tumorOR100k	normalOR100k	padj10k	padj100k	analysis	tumorOR	normalOR	delta	padj
AR	0.570385	0.0182434	2.74342	1.55087	0.812288	0.00159145	3.52615	1.56505	1	0.183017	Promoter	2.74342	1.55087	0.570385	1
ASCL1	0.0631394	0.439287	2.83653	2.66297	0.16657	0.333478	2.13622	1.80845	1	1	Promoter	2.13622	1.80845	0.0631394	1
ATF3	0.307983	0.224513	3.44302	2.53037	0.161459	0.355615	4.36711	3.71598	1	1	Promoter	3.44302	2.53037	0.161459	1
ATF4	-0.442706	0.150382	1.09504	1.70488	0.335028	0.223114	1.60332	1.14688	1	1	Promoter	1.09504	1.14688	-0.442706	1
BATF	-0.299223	0.269325	1.69424	2.28521	-0.821361	0.0419868	1.4198	3.22804	1	1	Promoter	1.4198	2.28521	-0.821361	1
CEBPA	-1.13776	0.00186765	0.805415	2.51271	-1.20033	0.00132438	0.913187	3.03289	0.214779	0.152304	Promoter	0.805415	2.51271	-1.20033	0.214779
CEBPB	0.12345	0.327619	1.46531	1.29514	-0.20749	0.223322	1.06288	1.30796	1	1	Promoter	1.06288	1.29514	-0.20749	1
CREB1	0.3443	0.171044	5.81225	4.11924	0.217688	0.291513	7.90295	6.35695	1	1	Promoter	5.81225	4.11924	0.217688	1
CTCF	0.508831	0.0391247	5.25216	3.15759	0.69347	0.00824829	5.59682	2.79751	1	0.948553	Promoter	5.25216	2.79751	0.508831	1
CTCFL	0.40099	0.0896759	6.12525	4.10181	0.851578	0.00267359	7.81101	3.33328	1	0.307463	Promoter	6.12525	3.33328	0.40099	1
E2F1	0.776023	0.00853558	13.3027	6.12233	1.16234	0.000598349	22.2197	6.94929	0.981591	0.0688102	Promoter	13.3027	6.12233	0.776023	0.981591
E2F3	0.632224	0.0748001	9.57592	5.08873	0.47394	0.142967	9.57592	5.96144	1	1	Promoter	9.57592	5.08873	0.47394	1
E2F4	-0.110175	0.409975	5.92512	6.61524	-0.301339	0.248334	4.249	5.74324	1	1	Promoter	4.249	5.74324	-0.301339	1
E2F6	0.292852	0.18529	7.9712	5.94757	0.845294	0.00778396	11.6606	5.00743	1	0.895155	Promoter	7.9712	5.00743	0.292852	1
E2F7	1.1932	0.00928165	13.5662	4.11394	0.198986	0.319878	6.59651	5.40624	1	1	Promoter	6.59651	4.11394	0.198986	1
EBF1	-0.334298	0.172694	2.66437	3.72202	-0.99847	0.0017227	1.98567	5.38935	1	0.198111	Promoter	1.98567	3.72202	-0.99847	1
EGR1	0.290495	0.192925	8.69566	6.50343	0.222569	0.253828	8.69566	6.96053	1	1	Promoter	8.69566	6.50343	0.222569	1
ELF1	0.00853314	0.488809	5.29871	5.25369	0.203581	0.261688	7.0443	5.74677	1	1	Promoter	5.29871	5.25369	0.00853314	1
ERG	0.0179211	0.479032	4.86023	4.7739	0.193283	0.303177	7.38619	6.08806	1	1	Promoter	4.86023	4.7739	0.0179211	1
ESR1	0.770039	0.00329983	4.22894	1.95798	1.00671	0.000267894	6.47212	2.36505	0.379481	0.0308078	Promoter	4.22894	1.95798	0.770039	0.379481
ESR2	0.50719	0.113934	2.34722	1.41346	0.810941	0.039027	3.73603	1.66044	1	1	Promoter	2.34722	1.41346	0.50719	1
ESRRA	1.09567	0.00220594	6.45271	2.15724	1.80685	8.16455e-06	10.2691	1.68588	0.253683	0.000938923	Promoter	6.45271	1.68588	1.09567	0.253683
ETS1	-0.822706	0.00463662	3.69849	8.42016	-0.8656	0.0039	4.22884	10.0496	0.533211	0.4485	Promoter	3.69849	8.42016	-0.8656	0.533211
ETV1	0.654942	0.050907	7.90295	4.10537	0.286243	0.231312	6.70854	5.03865	1	1	Promoter	6.70854	4.10537	0.286243	1
FLI1	-0.622909	0.0220484	3.55142	6.62106	-0.837739	0.00303141	3.16554	7.31599	1	0.348612	Promoter	3.16554	6.62106	-0.837739	1
FOS	0.974716	0.00184538	3.70174	1.39666	0.980969	0.00221684	4.25148	1.59408	0.212219	0.254936	Promoter	3.70174	1.39666	0.974716	0.254936
FOSL1	0.558769	0.0658883	2.43695	1.39372	0.454637	0.115531	2.67715	1.69913	1	1	Promoter	2.43695	1.39372	0.454637	1
FOSL2	1.15297	0.000275071	4.01576	1.26776	1.35369	4.40723e-05	5.02073	1.29679	0.0316332	0.00506832	Promoter	4.01576	1.26776	1.15297	0.0316332
FOXA1	0.631848	0.0105035	2.55132	1.35631	0.540949	0.0227071	2.09024	1.21693	1	1	Promoter	2.09024	1.21693	0.540949	1
FOXA2	0.287838	0.222999	2.66437	1.99797	0.498036	0.0942021	2.81906	1.71321	1	1	Promoter	2.66437	1.71321	0.287838	1
FOXM1	0.645772	0.139737	4.78773	2.51001	0.53927	0.173975	4.08551	2.38256	1	1	Promoter	4.08551	2.38256	0.53927	1
FOXP1	-0.469228	0.201993	2.36248	3.77703	0.0140073	0.491065	3.83031	3.77703	1	1	Promoter	2.36248	3.77703	-0.469228	1
GABPA	-0.0455396	0.440874	5.4981	5.75427	0.312845	0.17064	8.23919	6.02584	1	1	Promoter	5.4981	5.75427	-0.0455396	1
GATA1	-0.412965	0.133877	1.17941	1.78244	-0.793361	0.0150554	0.96236	2.1276	1	1	Promoter	0.96236	1.78244	-0.793361	1
GATA2	-0.0186927	0.47906	1.56359	1.59309	-0.230342	0.25849	1.49755	1.88546	1	1	Promoter	1.49755	1.59309	-0.230342	1
GATA3	-0.513936	0.100721	1.04905	1.75386	-0.859021	0.0164683	1	2.36085	1	1	Promoter	1	1.75386	-0.859021	1
GATA6	1.06269	0.0155724	5.20972	1.80009	-0.083884	0.418269	1.76772	1.9224	1	1	Promoter	1.76772	1.80009	-0.083884	1
GRHL2	1.12734	0.000443961	4.01861	1.3016	1.12626	0.000868993	5.44258	1.76473	0.0510555	0.0999342	Promoter	4.01861	1.3016	1.12626	0.0999342
HIF1A	0.276417	0.25901	5.70608	4.32804	0.309367	0.240111	6.25471	4.5904	1	1	Promoter	5.70608	4.32804	0.276417	1
HNF4A	0.585505	0.0509216	2.31365	1.2883	1.22989	0.000719663	3.78746	1.10717	1	0.0827612	Promoter	2.31365	1.10717	0.585505	1
HNF4G	0.893676	0.054636	2.94778	1.20608	1.57012	0.00550001	4.77967	0.994264	1	0.632501	Promoter	2.94778	0.994264	0.893676	1
HSF1	0.16011	0.369055	1.9286	1.64326	-0.0208946	0.483051	2.11402	2.15865	1	1	Promoter	1.9286	1.64326	-0.0208946	1
IRF1	-0.301807	0.266884	2.60821	3.52708	-0.95127	0.0235287	2.33645	6.04905	1	1	Promoter	2.33645	3.52708	-0.95127	1
IRF4	-1.28468	0.0159343	1.26174	4.5593	-2.24081	4.01232e-05	0.825353	7.75906	1	0.00461417	Promoter	0.825353	4.5593	-2.24081	1
JUN	0.856487	0.00271718	3.00851	1.27757	0.967633	0.00121885	3.86055	1.46694	0.312476	0.140168	Promoter	3.00851	1.27757	0.856487	0.312476
JUNB	0.747117	0.155767	3.37087	1.59689	0.358158	0.311683	2.79672	1.9548	1	1	Promoter	2.79672	1.59689	0.358158	1
JUND	1.33726	1.47262e-05	5.29148	1.38935	1.53004	1.71691e-06	6.48298	1.40373	0.00169352	0.000197444	Promoter	5.29148	1.38935	1.33726	0.00169352
KLF4	-0.386581	0.205307	1.60332	2.35999	0.0407419	0.471627	4.08551	3.9224	1	1	Promoter	1.60332	2.35999	-0.386581	1
KLF5	0.779234	0.00783195	8.12817	3.72886	1.12363	0.000523404	12.0151	3.90608	0.900674	0.0601915	Promoter	8.12817	3.72886	0.779234	0.900674
KLF9	-1.16456	0.00332964	2.01921	6.47059	-0.307542	0.2475	3.00972	4.09346	0.382908	1	Promoter	2.01921	4.09346	-1.16456	1
MAFK	0.885244	0.0294041	4.98992	2.05891	1.06195	0.0161119	6.29576	2.17695	1	1	Promoter	4.98992	2.05891	0.885244	1
MAX	0.479373	0.0473922	5.88816	3.64578	0.523518	0.0354766	6.7856	4.02001	1	1	Promoter	5.88816	3.64578	0.479373	1
MXI1	0.384876	0.170572	5.08891	3.46318	0.442681	0.153278	6.57146	4.22093	1	1	Promoter	5.08891	3.46318	0.384876	1
MYB	-0.724884	0.0915697	2.07889	4.29185	-0.618335	0.145128	2.79672	5.19026	1	1	Promoter	2.07889	4.29185	-0.724884	1
MYC	0.671238	0.0111508	7.67093	3.92042	0.796896	0.00444432	11.0028	4.95926	1	0.511097	Promoter	7.67093	3.92042	0.671238	1
MYCN	0.0434133	0.45419	4.75828	4.55613	0.0976473	0.395966	4.47142	4.05543	1	1	Promoter	4.47142	4.05543	0.0434133	1
MYOD1	0.205871	0.264148	2.72727	2.21983	-0.11413	0.361407	2.33416	2.61635	1	1	Promoter	2.33416	2.21983	-0.11413	1
NFE2	-0.292873	0.307815	2.06767	2.77124	-0.927148	0.0431035	1.29146	3.2639	1	1	Promoter	1.29146	2.77124	-0.927148	1
NFIC	0.423069	0.127114	3.10939	2.03675	0.634107	0.0453583	3.45624	1.83322	1	1	Promoter	3.10939	1.83322	0.423069	1
NFKB1	-0.336837	0.264071	1.64772	2.30766	-0.788511	0.0662764	1.36004	2.99225	1	1	Promoter	1.36004	2.30766	-0.788511	1
NFKB2	-0.806443	0.0660008	1.42748	3.19745	-1.18483	0.0143326	1.42748	4.66806	1	1	Promoter	1.42748	3.19745	-1.18483	1
NKX2-1	1.03124	0.00707524	4.37154	1.55874	0.942798	0.0161366	5.15014	2.00617	0.813653	1	Promoter	4.37154	1.55874	0.942798	1
NKX3-1	0.501342	0.174877	2.11402	1.2805	0.429291	0.223455	2.60821	1.69787	1	1	Promoter	2.11402	1.2805	0.429291	1
NR2F2	1.19308	0.00230901	4.48513	1.36028	1.24442	0.00187351	4.88262	1.40672	0.265537	0.215453	Promoter	4.48513	1.36028	1.19308	0.265537
NR3C1	-0.180703	0.263691	1.82916	2.19144	0.000746291	0.498999	2.62578	2.62383	1	1	Promoter	1.82916	2.19144	-0.180703	1
NR4A1	-0.330864	0.29239	1.75509	2.44338	-0.498096	0.206547	1.75509	2.88815	1	1	Promoter	1.75509	2.44338	-0.498096	1
NRF1	0.37687	0.129283	10.8354	7.43313	0.682135	0.0262345	14.7034	7.43313	1	1	Promoter	10.8354	7.43313	0.37687	1
PAX5	-0.0926772	0.401896	5.08891	5.58308	-0.91766	0.00376557	3.27468	8.19791	1	0.43304	Promoter	3.27468	5.58308	-0.91766	1
PBX3	-0.507986	0.139321	4.00528	6.65654	-0.944805	0.018338	3.24629	8.35048	1	1	Promoter	3.24629	6.65654	-0.944805	1
PGR	0.275521	0.175693	2.0564	1.56117	0.320974	0.140949	2.23733	1.62305	1	1	Promoter	2.0564	1.56117	0.275521	1
POU5F1	0.704808	0.0580984	3.4082	1.68434	1.14943	0.00979122	5.20972	1.65053	1	1	Promoter	3.4082	1.65053	0.704808	1
PPARG	0.273704	0.226466	2.28085	1.73472	0.453573	0.11756	2.99077	1.9002	1	1	Promoter	2.28085	1.73472	0.273704	1
RBPJ	-0.793472	0.0524437	1.69424	3.74608	-1.02075	0.02113	1.87256	5.19687	1	1	Promoter	1.69424	3.74608	-1.02075	1
RELA	0.246143	0.247313	4.12869	3.22785	-0.275761	0.21155	3.10939	4.09672	1	1	Promoter	3.10939	3.22785	-0.275761	1
REST	0.260927	0.214814	5.95243	4.58538	-0.129383	0.340523	4.34998	4.95083	1	1	Promoter	4.34998	4.58538	-0.129383	1
RFX5	-0.168481	0.393182	2.42294	2.86756	-0.813057	0.0946596	2.06767	4.66216	1	1	Promoter	2.06767	2.86756	-0.813057	1
RUNX1	-0.201805	0.260796	2.98488	3.65232	-0.140315	0.339446	4.35976	5.01649	1	1	Promoter	2.98488	3.65232	-0.201805	1
RUNX2	-0.163124	0.368134	1.19472	1.40641	0.641359	0.129025	3.04465	1.60324	1	1	Promoter	1.19472	1.40641	-0.163124	1
RXRA	0.298416	0.162619	4.39044	3.25768	0.587722	0.0334279	6.27297	3.48521	1	1	Promoter	4.39044	3.25768	0.298416	1
SIX2	0.158373	0.368297	1.77165	1.51216	-0.0606269	0.447678	1.52032	1.61535	1	1	Promoter	1.52032	1.51216	-0.0606269	1
SMAD1	-0.826959	0.0769604	0.758107	1.7333	-1.31068	0.0141154	0.825353	3.06098	1	1	Promoter	0.758107	1.7333	-1.31068	1
SMAD3	0.648723	0.041696	4.50925	2.35704	0.965803	0.0103475	7.58177	2.88621	1	1	Promoter	4.50925	2.35704	0.648723	1
SNAI2	0.744582	0.00591781	4.90744	2.3307	0.967802	0.000507316	5.05185	1.91929	0.680549	0.0583413	Promoter	4.90744	1.91929	0.744582	0.680549
SOX2	0.830961	0.012017	3.56923	1.55486	1.10182	0.00206153	4.67958	1.55486	1	0.237076	Promoter	3.56923	1.55486	0.830961	1
SP1	0.675234	0.0138253	9.54089	4.85667	0.800754	0.00470218	10.5294	4.72758	1	0.54075	Promoter	9.54089	4.72758	0.675234	1
SPI1	-0.680556	0.00516552	1.70519	3.36771	-0.755783	0.00242109	2.06415	4.39515	0.594035	0.278425	Promoter	1.70519	3.36771	-0.755783	0.594035
SPIB	-1.66057	0.00132496	1.21157	6.3757	-1.76065	0.000607766	1.0962	6.3757	0.15237	0.0698931	Promoter	1.0962	6.3757	-1.76065	0.15237
SRF	-0.389668	0.247635	2.7122	4.00454	-0.643609	0.124971	2.36248	4.49659	1	1	Promoter	2.36248	4.00454	-0.643609	1
STAT1	0.210311	0.303585	4.01173	3.25084	0.241123	0.277535	4.01173	3.1522	1	1	Promoter	4.01173	3.1522	0.210311	1
STAT3	-0.113882	0.381183	3.33298	3.73501	0.228256	0.300747	6.23937	4.96604	1	1	Promoter	3.33298	3.73501	-0.113882	1
TAF1	0.502675	0.0636976	15.8633	9.5959	0.626776	0.0333984	19.2596	10.2907	1	1	Promoter	15.8633	9.5959	0.502675	1
TAL1	-0.511135	0.0612868	1.85033	3.08483	-0.588573	0.0389736	1.92693	3.47121	1	1	Promoter	1.85033	3.08483	-0.588573	1
TCF12	0.0185251	0.475049	4.22293	4.14542	-0.646266	0.012851	3.16817	6.04614	1	1	Promoter	3.16817	4.14542	-0.646266	1
TCF3	-0.059905	0.450769	5.58461	5.92938	-1.61892	1.14537e-05	1.83457	9.2603	1	0.00131717	Promoter	1.83457	5.92938	-1.61892	1
TCF4	-1.02835	0.0265893	1.42748	3.99188	-1.63984	0.000848477	1.17816	6.07265	1	0.0975749	Promoter	1.17816	3.99188	-1.63984	1
TEAD1	1.1394	0.00230949	3.30885	1.05886	1.16465	0.00234408	3.73582	1.1657	0.265591	0.269569	Promoter	3.30885	1.05886	1.1394	0.269569
TEAD4	0.847221	0.00804046	3.397	1.45597	1.16323	0.00047587	3.70831	1.15875	0.924653	0.0547251	Promoter	3.397	1.15875	0.847221	0.924653
TFAP2A	1.17266	0.000133212	6.68766	2.07012	1.30461	4.82369e-05	8.3618	2.26838	0.0153194	0.00554725	Promoter	6.68766	2.07012	1.17266	0.0153194
TFAP2C	1.00548	0.000485227	5.36172	1.9617	1.32079	1.56247e-05	7.50694	2.00379	0.0558011	0.00179684	Promoter	5.36172	1.9617	1.00548	0.0558011
TFAP4	-0.728316	0.0861343	1.83944	3.81056	-1.20409	0.00915878	1.36004	4.53401	1	1	Promoter	1.36004	3.81056	-1.20409	1
TP53	0.23774	0.213542	2.81655	2.22059	0.572504	0.0373185	4.71305	2.65868	1	1	Promoter	2.81655	2.22059	0.23774	1
TP63	0.484551	0.0467879	2.4361	1.50058	1.13825	9.70718e-05	4.60473	1.47525	1	0.0111633	Promoter	2.4361	1.47525	0.484551	1
TP73	0.240216	0.297885	1.23321	0.969864	0.81868	0.0558598	3.00972	1.32733	1	1	Promoter	1.23321	0.969864	0.240216	1
TWIST1	0.544353	0.196416	2.79672	1.62271	0.708003	0.131292	2.79672	1.37774	1	1	Promoter	2.79672	1.37774	0.544353	1
USF1	0.313397	0.144398	3.52711	2.57818	0.307071	0.156137	4.19613	3.08667	1	1	Promoter	3.52711	2.57818	0.307071	1
USF2	-0.246704	0.234047	2.46713	3.15743	-0.0552807	0.439877	3.65686	3.86471	1	1	Promoter	2.46713	3.15743	-0.246704	1
VDR	-0.0667162	0.428771	3.54685	3.79155	-0.447854	0.130688	4.37154	6.84125	1	1	Promoter	3.54685	3.79155	-0.447854	1
VEZF1	0.298104	0.309087	7.88779	5.85451	-0.51783	0.149577	3.48819	5.85451	1	1	Promoter	3.48819	5.85451	-0.51783	1
XBP1	-0.767806	0.147432	2.4786	5.34146	-0.752177	0.139747	2.05668	4.36348	1	1	Promoter	2.05668	4.36348	-0.767806	1
YY1	-0.0173936	0.477197	5.0881	5.17738	-0.0583798	0.424537	5.29249	5.61066	1	1	Promoter	5.0881	5.17738	-0.0583798	1
ZBTB17	0.394062	0.142408	4.67958	3.1555	0.301025	0.204888	4.41091	3.26434	1	1	Promoter	4.41091	3.1555	0.301025	1
ZBTB7A	-0.0140255	0.48524	6.79129	6.88722	0.204024	0.292814	6.79129	5.53791	1	1	Promoter	6.79129	5.53791	-0.0140255	1
ZNF143	0.255135	0.307597	3.87442	3.00194	-0.16335	0.372457	3.42789	4.03616	1	1	Promoter	3.42789	3.00194	-0.16335	1
ZNF263	0.0702045	0.41113	3.42443	3.19226	-0.0468515	0.438599	2.77318	2.9062	1	1	Promoter	2.77318	2.9062	-0.0468515	1
ZNF281	-0.0719833	0.459325	2.92004	3.13799	0.0322801	0.48065	2.42294	2.34598	1	1	Promoter	2.42294	2.34598	-0.0719833	1
AR	0.242225	0.034676	1.72647	1.35507	-0.0316486	0.40596	1.37091	1.41499	1	1	Typical Enhancer	1.37091	1.35507	-0.0316486	1
ARNT	1.39122	1.47224e-05	6.00898	1.49486	1.10486	0.000129666	4.25253	1.40869	0.00300336	0.0264518	Typical Enhancer	4.25253	1.40869	1.10486	0.0264518
ARNT2	0.927	0.0593465	1.56558	0.619562	0.634503	0.132934	1.16809	0.619318	1	1	Typical Enhancer	1.16809	0.619318	0.634503	1
ARNTL	0.873922	0.000855136	3.64957	1.52301	0.952697	0.000395767	3.94712	1.5224	0.174448	0.0807365	Typical Enhancer	3.64957	1.5224	0.873922	0.174448
ASCL1	0.175919	0.164209	1.64215	1.37725	0.347213	0.0288965	1.86908	1.32079	1	1	Typical Enhancer	1.64215	1.32079	0.175919	1
ATF2	-0.755635	0.0176732	1.28306	2.73158	-1.03976	0.00170475	1.17137	3.31328	1	0.347769	Typical Enhancer	1.17137	2.73158	-1.03976	1
ATF3	0.594471	0.00125306	2.59169	1.43023	0.605253	0.00115929	2.72296	1.48656	0.255625	0.236495	Typical Enhancer	2.59169	1.43023	0.594471	0.255625
ATF4	0.0675845	0.355044	1.13267	1.05865	0.178342	0.166681	1.28169	1.07234	1	1	Typical Enhancer	1.13267	1.05865	0.0675845	1
BACH1	0.449865	0.257499	2.42087	1.54382	0.833086	0.100245	2.01235	0.874781	1	1	Typical Enhancer	2.01235	0.874781	0.449865	1
BACH2	-1.0256	0.000598018	1.10131	3.07129	-1.11423	0.000279253	1.22259	3.72551	0.121996	0.0569677	Typical Enhancer	1.10131	3.07129	-1.11423	0.121996
BATF	-0.455353	0.00564744	1.5934	2.51236	-0.792736	4.30445e-06	1.44705	3.19717	1	0.000878108	Typical Enhancer	1.44705	2.51236	-0.792736	1
BCL11A	-1.13898	4.66758e-06	1.32653	4.14355	-1.81236	5.31412e-14	0.894111	5.47633	0.000952187	1.08408e-11	Typical Enhancer	0.894111	4.14355	-1.81236	0.000952187
BCL6	-1.65449	1.96013e-10	0.914791	4.78476	-2.07584	1.55881e-15	0.858072	6.83992	3.99866e-08	3.17997e-13	Typical Enhancer	0.858072	4.78476	-2.07584	3.99866e-08
BHLHE40	0.273357	0.199407	1.65145	1.25646	0.523422	0.0650293	2.27799	1.34969	1	1	Typical Enhancer	1.65145	1.25646	0.273357	1
CDX2	0.444643	0.147592	1.51611	0.971906	0.245576	0.274315	1.20477	0.942439	1	1	Typical Enhancer	1.20477	0.942439	0.245576	1
CEBPA	0.308271	0.0286418	2.05822	1.51221	-0.177557	0.126763	1.41343	1.68806	1	1	Typical Enhancer	1.41343	1.51221	-0.177557	1
CEBPB	0.195946	0.0713686	1.30284	1.07101	0.107502	0.210606	1.23754	1.11141	1	1	Typical Enhancer	1.23754	1.07101	0.107502	1
CEBPD	0.519803	0.0295187	2.09266	1.24437	0.223318	0.200195	1.69813	1.35827	1	1	Typical Enhancer	1.69813	1.24437	0.223318	1
CREB1	0.0778276	0.332979	2.14568	1.98502	-0.25701	0.0714276	1.75306	2.26681	1	1	Typical Enhancer	1.75306	1.98502	-0.25701	1
CTCF	0.0619796	0.320502	1.54172	1.44907	0.0620335	0.320251	1.50459	1.41409	1	1	Typical Enhancer	1.50459	1.41409	0.0619796	1
CTCFL	0.235928	0.0676306	1.4004	1.10609	0.371023	0.0101457	1.57516	1.0869	1	1	Typical Enhancer	1.4004	1.0869	0.235928	1
DUX4	1.03661	0.000764073	2.60562	0.924099	0.421099	0.0788152	1.6001	1.05018	0.155871	1	Typical Enhancer	1.6001	0.924099	0.421099	1
E2F1	0.80937	4.39604e-07	2.62801	1.16983	0.624294	5.70204e-05	2.29215	1.22776	8.96792e-05	0.0116322	Typical Enhancer	2.29215	1.16983	0.624294	0.0116322
E2F3	0.969152	1.357e-06	2.54741	0.966499	1.09656	1.18181e-07	2.94747	0.984509	0.000276828	2.4109e-05	Typical Enhancer	2.54741	0.966499	0.969152	0.000276828
E2F4	0.0660843	0.394712	1.2522	1.17212	-0.0451385	0.427309	1.20065	1.25609	1	1	Typical Enhancer	1.20065	1.17212	-0.0451385	1
E2F6	0.33999	0.0253668	1.75882	1.25189	0.220326	0.101388	1.66177	1.33317	1	1	Typical Enhancer	1.66177	1.25189	0.220326	1
E2F7	0.565357	0.00332266	2.19448	1.24681	0.651284	0.00114471	2.50037	1.30363	0.677822	0.233521	Typical Enhancer	2.19448	1.24681	0.565357	0.677822
EBF1	-0.851629	2.2406e-07	1.08355	2.53926	-0.913433	4.65725e-08	1.20045	2.99257	4.57082e-05	9.50079e-06	Typical Enhancer	1.08355	2.53926	-0.913433	4.57082e-05
EGR1	0.240685	0.072936	2.59383	2.03898	0.145458	0.191192	2.65135	2.29242	1	1	Typical Enhancer	2.59383	2.03898	0.145458	1
EGR2	-0.35489	0.178422	1.46006	2.08208	-0.592275	0.0590362	1.30868	2.36622	1	1	Typical Enhancer	1.30868	2.08208	-0.592275	1
EHF	0.619328	0.0223843	3.19102	1.71774	0.292263	0.151691	2.1613	1.61356	1	1	Typical Enhancer	2.1613	1.61356	0.292263	1
ELF1	-0.0491681	0.374923	2.06838	2.17262	-0.099199	0.260507	2.0838	2.30111	1	1	Typical Enhancer	2.06838	2.17262	-0.099199	1
ELF3	0.368674	0.260973	2.3121	1.59917	0.11029	0.418304	1.6103	1.44214	1	1	Typical Enhancer	1.6103	1.44214	0.11029	1
ELK4	0.931537	0.000462621	2.92988	1.15422	0.349866	0.0841513	1.71234	1.20682	0.0943746	1	Typical Enhancer	1.71234	1.15422	0.349866	1
EOMES	0.378027	0.289554	2.42087	1.65881	0.390765	0.274066	2.01235	1.36143	1	1	Typical Enhancer	2.01235	1.36143	0.378027	1
EPAS1	1.4344	0.000105473	6.4748	1.54268	1.4442	9.48829e-05	6.46597	1.52555	0.0215165	0.0193561	Typical Enhancer	6.46597	1.52555	1.4344	0.0215165
ERG	0.0678147	0.341792	2.9023	2.712	0.0559487	0.368664	2.93312	2.77352	1	1	Typical Enhancer	2.9023	2.712	0.0559487	1
ESR1	0.725222	5.24823e-08	2.50239	1.2117	0.754397	1.66121e-08	2.57202	1.20961	1.07064e-05	3.38886e-06	Typical Enhancer	2.50239	1.20961	0.725222	1.07064e-05
ESR2	0.4863	0.00351432	2.13529	1.31299	0.750959	3.33564e-05	2.79886	1.32082	0.716921	0.00680471	Typical Enhancer	2.13529	1.31299	0.4863	0.716921
ESRRA	0.329241	0.0296861	1.61181	1.15965	0.33181	0.0305908	1.77604	1.27453	1	1	Typical Enhancer	1.61181	1.15965	0.329241	1
ETS1	-0.564087	0.000352922	1.98489	3.48912	-0.789586	8.03755e-07	1.79712	3.95813	0.0719961	0.000163966	Typical Enhancer	1.79712	3.48912	-0.789586	0.0719961
ETV1	-0.0336569	0.432612	1.58982	1.64424	-0.225729	0.124128	1.4192	1.77859	1	1	Typical Enhancer	1.4192	1.64424	-0.225729	1
ETV5	1.02976	0.00855198	3.94531	1.40884	1.20188	0.00257234	3.93994	1.18446	1	0.524757	Typical Enhancer	3.93994	1.18446	1.02976	1
FLI1	-0.704576	1.34898e-06	1.45772	2.94894	-0.686912	2.78503e-06	1.55132	3.08336	0.000275192	0.000568146	Typical Enhancer	1.45772	2.94894	-0.704576	0.000568146
FOS	1.40514	5.81907e-21	5.49911	1.34912	1.35858	9.02863e-20	5.39386	1.38635	1.18709e-18	1.84184e-17	Typical Enhancer	5.39386	1.34912	1.35858	1.84184e-17
FOSL1	1.69706	2.11412e-27	6.67569	1.22313	1.8791	9.13185e-32	7.85724	1.20001	4.31281e-25	1.8629e-29	Typical Enhancer	6.67569	1.20001	1.69706	4.31281e-25
FOSL2	1.36009	1.704e-20	4.95062	1.27052	1.40675	2.0243e-21	5.35937	1.31271	3.47616e-18	4.12957e-19	Typical Enhancer	4.95062	1.27052	1.36009	3.47616e-18
FOXA1	0.135458	0.15408	1.39041	1.21427	-0.0248339	0.425757	1.21065	1.24109	1	1	Typical Enhancer	1.21065	1.21427	-0.0248339	1
FOXA2	0.246752	0.0658057	1.63434	1.27697	0.155148	0.170262	1.54401	1.32212	1	1	Typical Enhancer	1.54401	1.27697	0.155148	1
FOXH1	-0.0255599	0.451851	1.36141	1.39665	-0.0147079	0.472597	1.4701	1.49188	1	1	Typical Enhancer	1.36141	1.39665	-0.0255599	1
FOXK1	0.00538794	0.496506	1.43397	1.42626	-0.457113	0.219756	1.111	1.75483	1	1	Typical Enhancer	1.111	1.42626	-0.457113	1
FOXM1	0.0640513	0.388926	1.81914	1.70627	0.288657	0.1077	2.1435	1.60606	1	1	Typical Enhancer	1.81914	1.60606	0.0640513	1
FOXP1	-0.1116	0.319265	2.13261	2.3844	-0.188405	0.212047	2.03126	2.45238	1	1	Typical Enhancer	2.03126	2.3844	-0.188405	1
FOXP2	-0.220855	0.336167	2.27918	2.84247	0.26102	0.319869	3.04213	2.34325	1	1	Typical Enhancer	2.27918	2.34325	-0.220855	1
GABPA	-0.412114	0.00382595	1.76405	2.66372	-0.331198	0.017374	1.98298	2.76157	0.780494	1	Typical Enhancer	1.76405	2.66372	-0.412114	1
GATA1	-0.394235	0.0063274	1.03123	1.52957	-0.527721	0.000432451	1.02944	1.74498	1	0.0882199	Typical Enhancer	1.02944	1.52957	-0.527721	1
GATA2	-0.288272	0.0303808	1.26461	1.68714	-0.622401	1.86555e-05	0.9913	1.84719	1	0.00380572	Typical Enhancer	0.9913	1.68714	-0.622401	1
GATA3	-0.383728	0.00715319	1.37693	2.02098	-0.588941	7.41316e-05	1.22774	2.21249	1	0.0151229	Typical Enhancer	1.22774	2.02098	-0.588941	1
GATA4	-0.27575	0.114106	1.18321	1.5589	0.0334457	0.444069	1.55569	1.50452	1	1	Typical Enhancer	1.18321	1.50452	-0.27575	1
GATA6	0.0321163	0.42859	1.36831	1.32506	0.0293265	0.43474	1.36615	1.32666	1	1	Typical Enhancer	1.36615	1.32506	0.0293265	1
GLI2	1.07874	0.00904025	3.18739	1.08379	2.0369	0.00014016	7.05511	0.920215	1	0.0285926	Typical Enhancer	3.18739	0.920215	1.07874	1
GLIS1	0.824864	0.0347567	2.86742	1.25677	0.813488	0.0411274	3.18569	1.41224	1	1	Typical Enhancer	2.86742	1.25677	0.813488	1
GMEB2	0.723418	0.0917113	1.40727	0.682652	0.49161	0.184326	1.40535	0.85957	1	1	Typical Enhancer	1.40535	0.682652	0.49161	1
GRHL1	0.815541	0.0287279	4.20093	1.85849	1.1847	0.00295571	4.58247	1.40149	1	0.602965	Typical Enhancer	4.20093	1.40149	0.815541	1
GRHL2	1.20443	9.59833e-15	4.05375	1.21558	1.15491	1.14401e-13	4.04725	1.27523	1.95806e-12	2.33378e-11	Typical Enhancer	4.04725	1.21558	1.15491	2.33378e-11
HIF1A	0.866974	6.35772e-07	3.34439	1.40539	0.719809	2.2832e-05	3.04137	1.48068	0.000129698	0.00465773	Typical Enhancer	3.04137	1.40539	0.719809	0.00465773
HMBOX1	1.05567	0.0314233	3.74304	1.30242	1.02048	0.0447747	4.49092	1.61863	1	1	Typical Enhancer	3.74304	1.30242	1.02048	1
HNF4A	0.199664	0.102469	1.4831	1.21467	0.131793	0.201017	1.44444	1.26608	1	1	Typical Enhancer	1.44444	1.21467	0.131793	1
HNF4G	-0.518209	0.0184287	0.836255	1.40409	-0.55216	0.0126549	0.79526	1.38137	1	1	Typical Enhancer	0.79526	1.38137	-0.55216	1
HOXA2	0.28241	0.292429	1.83978	1.38713	0.223141	0.330456	1.68199	1.34559	1	1	Typical Enhancer	1.68199	1.34559	0.223141	1
HOXB13	0.457482	0.0775118	2.45116	1.55128	-0.0828811	0.391538	1.63125	1.77221	1	1	Typical Enhancer	1.63125	1.55128	-0.0828811	1
HSF1	0.652604	0.000305447	2.71986	1.4162	0.449058	0.00789521	2.34142	1.49436	0.0623111	1	Typical Enhancer	2.34142	1.4162	0.449058	1
IKZF1	-0.744978	0.0467849	1.55273	3.27065	-0.999977	0.00792741	1.05258	2.86115	1	1	Typical Enhancer	1.05258	2.86115	-0.999977	1
IRF1	-0.703785	0.000264097	1.5788	3.19136	-1.07025	4.09283e-08	1.37384	4.00626	0.0538759	8.34936e-06	Typical Enhancer	1.37384	3.19136	-1.07025	0.0538759
IRF4	-1.47111	6.44006e-10	0.911426	3.96839	-1.95548	7.44029e-17	0.725161	5.12495	1.31377e-07	1.51782e-14	Typical Enhancer	0.725161	3.96839	-1.95548	1.31377e-07
JUN	1.32409	4.60245e-20	4.94987	1.31689	1.2425	5.05659e-18	4.69197	1.35439	9.38899e-18	1.03155e-15	Typical Enhancer	4.69197	1.31689	1.2425	1.03155e-15
JUNB	1.61014	3.98012e-09	8.03116	1.6051	1.59528	2.20475e-09	7.35822	1.49263	8.11945e-07	4.4977e-07	Typical Enhancer	7.35822	1.49263	1.59528	8.11945e-07
JUND	1.60858	3.07354e-27	6.79073	1.35932	1.62716	2.25238e-27	7.32853	1.43996	6.27003e-25	4.59487e-25	Typical Enhancer	6.79073	1.35932	1.60858	6.27003e-25
KLF1	0.718388	0.0698778	2.48625	1.21214	0.604816	0.0962874	2.02637	1.10675	1	1	Typical Enhancer	2.02637	1.10675	0.604816	1
KLF15	0.741252	0.0742899	2.02346	0.964215	0.6093	0.103773	1.50978	0.820915	1	1	Typical Enhancer	1.50978	0.820915	0.6093	1
KLF3	1.5346	2.56821e-06	5.43371	1.17119	1.36989	4.14873e-06	3.80748	0.96761	0.000523914	0.000846341	Typical Enhancer	3.80748	0.96761	1.36989	0.000846341
KLF4	1.02448	2.78953e-07	3.91549	1.40559	0.827228	1.70629e-05	3.38181	1.47873	5.69064e-05	0.00348083	Typical Enhancer	3.38181	1.40559	0.827228	0.00348083
KLF5	1.62345	8.98033e-24	5.58092	1.10066	1.48386	8.13813e-21	4.94425	1.12117	1.83199e-21	1.66018e-18	Typical Enhancer	4.94425	1.10066	1.48386	1.66018e-18
KLF6	0.324626	0.242452	1.20473	0.870778	0.912252	0.0333894	1.8164	0.729499	1	1	Typical Enhancer	1.20473	0.729499	0.324626	1
KLF9	0.118464	0.294713	1.40092	1.24442	0.195985	0.189133	1.52646	1.25479	1	1	Typical Enhancer	1.40092	1.24442	0.118464	1
LEF1	0.424868	0.200411	2.25423	1.47394	0.2798	0.27789	1.68199	1.27147	1	1	Typical Enhancer	1.68199	1.27147	0.2798	1
LHX2	0.604365	0.0716698	3.02329	1.65199	0.761863	0.0424515	3.93994	1.83915	1	1	Typical Enhancer	3.02329	1.65199	0.604365	1
LYL1	-0.908665	0.000812073	1.27299	3.15829	-1.29747	1.94707e-06	1.04907	3.83961	0.165663	0.000397203	Typical Enhancer	1.04907	3.15829	-1.29747	0.165663
MAF	-0.875345	0.0116494	1.64689	3.95204	-0.96522	0.00689396	1.75658	4.61166	1	1	Typical Enhancer	1.64689	3.95204	-0.96522	1
MAFF	0.289616	0.170187	1.33459	0.999005	0.164475	0.290308	1.15807	0.982437	1	1	Typical Enhancer	1.15807	0.982437	0.164475	1
MAFK	0.363464	0.0346683	2.03726	1.41643	0.162477	0.202409	1.70594	1.45011	1	1	Typical Enhancer	1.70594	1.41643	0.162477	1
MAX	0.414561	0.00118097	2.93069	1.9361	0.252258	0.0316726	2.70065	2.09852	0.240918	1	Typical Enhancer	2.70065	1.9361	0.252258	1
MECOM	0.856711	0.0710139	1.79395	0.761633	1.29376	0.0247859	3.24021	0.88859	1	1	Typical Enhancer	1.79395	0.761633	0.856711	1
MEF2A	-1.31017	2.72074e-07	0.899227	3.33327	-1.57272	1.18056e-09	0.916508	4.41735	5.5503e-05	2.40834e-07	Typical Enhancer	0.899227	3.33327	-1.57272	5.5503e-05
MEF2B	-1.51581	0.000360934	1.06807	4.86301	-2.24167	4.93181e-08	0.658654	6.1973	0.0736305	1.00609e-05	Typical Enhancer	0.658654	4.86301	-2.24167	0.0736305
MITF	0.270837	0.133583	1.56593	1.1944	0.165378	0.251367	1.63484	1.38565	1	1	Typical Enhancer	1.56593	1.1944	0.165378	1
MXI1	0.5856	0.00371223	1.92083	1.06947	0.561092	0.00561536	2.03137	1.15907	0.757296	1	Typical Enhancer	1.92083	1.06947	0.561092	1
MYB	-0.836549	0.00180701	1.31223	3.02913	-1.4761	2.09097e-08	0.818443	3.58138	0.368631	4.26558e-06	Typical Enhancer	0.818443	3.02913	-1.4761	0.368631
MYC	0.306004	0.0132549	2.92129	2.15119	0.151822	0.134967	2.78194	2.39008	1	1	Typical Enhancer	2.78194	2.15119	0.151822	1
MYCN	0.253214	0.0918306	1.52869	1.18672	0.301269	0.057013	1.54604	1.14388	1	1	Typical Enhancer	1.52869	1.14388	0.253214	1
MYOD1	0.283513	0.0290186	1.96766	1.48191	0.433062	0.00235993	2.41059	1.56332	1	0.481425	Typical Enhancer	1.96766	1.48191	0.283513	1
NANOG	0.173627	0.218819	1.48703	1.25002	0.123905	0.290657	1.51099	1.33491	1	1	Typical Enhancer	1.48703	1.25002	0.123905	1
NEUROD1	-0.376874	0.120808	0.889776	1.29704	-0.0996194	0.383582	1.22259	1.35065	1	1	Typical Enhancer	0.889776	1.29704	-0.376874	1
NFAT5	1.84591	3.77725e-05	5.495	0.867561	1.45361	0.000494291	4.3791	1.02351	0.0077056	0.100835	Typical Enhancer	4.3791	0.867561	1.45361	0.100835
NFE2	0.126148	0.287927	2.00596	1.76822	0.037164	0.434119	1.92057	1.8505	1	1	Typical Enhancer	1.92057	1.76822	0.037164	1
NFIC	0.552545	0.000329243	2.7417	1.5778	0.553067	0.000356554	2.85864	1.64424	0.0671656	0.0727371	Typical Enhancer	2.7417	1.5778	0.552545	0.0727371
NFKB1	-0.242561	0.132404	1.32026	1.68268	-0.516969	0.00800029	1.16392	1.95182	1	1	Typical Enhancer	1.16392	1.68268	-0.516969	1
NFKB2	-0.57618	0.00413677	1.35195	2.40542	-0.681761	0.00106882	1.475	2.91661	0.843902	0.218039	Typical Enhancer	1.35195	2.40542	-0.681761	0.843902
NFYA	-0.0734048	0.426958	0.828884	0.892017	-0.194344	0.313238	0.827734	1.0053	1	1	Typical Enhancer	0.827734	0.892017	-0.194344	1
NFYB	0.422609	0.122009	1.22564	0.803203	0.0609078	0.430722	0.929478	0.874555	1	1	Typical Enhancer	0.929478	0.803203	0.0609078	1
NFYC	0.97722	0.0335326	2.02065	0.760486	0.400159	0.202687	1.14428	0.76691	1	1	Typical Enhancer	1.14428	0.760486	0.400159	1
NKX2-1	0.988808	4.1742e-08	3.7226	1.38488	0.952697	1.03995e-07	3.60462	1.3903	8.51537e-06	2.12151e-05	Typical Enhancer	3.60462	1.38488	0.952697	2.12151e-05
NKX2-2	0.530901	0.202987	2.01508	1.18502	0.887215	0.0898272	2.4176	0.99557	1	1	Typical Enhancer	2.01508	0.99557	0.530901	1
NKX3-1	0.0500974	0.41322	1.3754	1.30819	0.244663	0.145317	1.53116	1.19885	1	1	Typical Enhancer	1.3754	1.19885	0.0500974	1
NR1H2	1.41796	0.00978607	4.91889	1.19139	1.32334	0.0109106	4.08873	1.0886	1	1	Typical Enhancer	4.08873	1.0886	1.32334	1
NR1H3	0.577338	0.0221011	3.08192	1.73016	0.988606	0.000575539	4.19336	1.56033	1	0.11741	Typical Enhancer	3.08192	1.56033	0.577338	1
NR2C2	0.246108	0.231585	1.20994	0.945974	1.11188	0.00294219	3.09401	1.01774	1	0.600207	Typical Enhancer	1.20994	0.945974	0.246108	1
NR2F1	-0.126437	0.39882	1.23557	1.4021	0.524006	0.164824	2.01791	1.19489	1	1	Typical Enhancer	1.23557	1.19489	-0.126437	1
NR2F2	0.29428	0.0404738	1.75993	1.31127	0.415527	0.00767816	1.99517	1.3168	1	1	Typical Enhancer	1.75993	1.31127	0.29428	1
NR3C1	0.216329	0.0605447	2.44754	1.97142	0.141681	0.155314	2.44304	2.12031	1	1	Typical Enhancer	2.44304	1.97142	0.141681	1
NR4A1	-0.574656	0.0124256	1.08618	1.92961	-0.975968	4.49231e-05	0.8597	2.28142	1	0.00916432	Typical Enhancer	0.8597	1.92961	-0.975968	1
NRF1	0.97403	1.03542e-08	3.37838	1.27553	0.783906	1.94286e-06	2.90253	1.32535	2.11226e-06	0.000396343	Typical Enhancer	2.90253	1.27553	0.783906	0.000396343
OTX2	0.73866	0.0852277	2.9054	1.38806	0.874629	0.059437	3.38912	1.41332	1	1	Typical Enhancer	2.9054	1.38806	0.73866	1
PATZ1	1.02107	0.0455168	3.04625	1.09729	0.730013	0.0996216	2.27609	1.09685	1	1	Typical Enhancer	2.27609	1.09685	0.730013	1
PAX5	-0.940504	1.99148e-07	1.02207	2.61779	-1.25419	4.46938e-12	0.917916	3.21728	4.06262e-05	9.11754e-10	Typical Enhancer	0.917916	2.61779	-1.25419	4.06262e-05
PBX3	-0.086731	0.334329	1.99538	2.17617	-0.357147	0.036202	1.74742	2.4975	1	1	Typical Enhancer	1.74742	2.17617	-0.357147	1
PDX1	0.472444	0.0441243	2.16719	1.35119	0.219962	0.207624	1.82432	1.46411	1	1	Typical Enhancer	1.82432	1.35119	0.219962	1
PGR	0.483828	0.000363697	2.13194	1.31417	0.325737	0.0109963	1.94044	1.40099	0.0741942	1	Typical Enhancer	1.94044	1.31417	0.325737	1
POU2F2	-1.72345	3.65199e-08	0.622387	3.48776	-1.90022	2.18629e-09	0.669799	4.47921	7.45006e-06	4.46003e-07	Typical Enhancer	0.622387	3.48776	-1.90022	7.45006e-06
POU5F1	-0.0496894	0.396632	1.36597	1.43556	-0.018254	0.461421	1.31595	1.34019	1	1	Typical Enhancer	1.31595	1.34019	-0.0496894	1
PPARG	0.566643	0.000227634	2.47068	1.40193	0.429512	0.00403867	2.46676	1.60543	0.0464373	0.823888	Typical Enhancer	2.46676	1.40193	0.429512	0.823888
PRDM1	0.585805	0.0328087	3.01675	1.6793	0.42932	0.0780719	2.41695	1.57332	1	1	Typical Enhancer	2.41695	1.57332	0.42932	1
PRDM14	-0.00931474	0.486562	1.36013	1.37286	0.324214	0.136347	2.00271	1.44815	1	1	Typical Enhancer	1.36013	1.37286	-0.00931474	1
PROX1	0.665645	0.00562342	4.18804	2.15241	1.04093	8.58617e-05	5.40454	1.90848	1	0.0175158	Typical Enhancer	4.18804	1.90848	0.665645	1
RARA	-0.207777	0.261936	2.05843	2.53381	-0.653334	0.0176927	1.58592	3.04804	1	1	Typical Enhancer	1.58592	2.53381	-0.653334	1
RARG	0.890739	0.038072	2.23484	0.917073	1.406	0.00922046	4.49092	1.10082	1	1	Typical Enhancer	2.23484	0.917073	0.890739	1
RBPJ	-0.790672	0.000265252	1.3566	2.99113	-1.15456	1.28014e-07	1.1716	3.71706	0.0541115	2.61148e-05	Typical Enhancer	1.1716	2.99113	-1.15456	0.0541115
RELA	-0.218979	0.0858619	1.80481	2.24664	-0.510813	0.000638705	1.61015	2.68354	1	0.130296	Typical Enhancer	1.61015	2.24664	-0.510813	1
RELB	-0.508549	0.0765336	1.37855	2.29236	-0.799647	0.0121977	1.31493	2.92539	1	1	Typical Enhancer	1.31493	2.29236	-0.799647	1
REST	0.0259621	0.434142	1.68864	1.64536	0.0628272	0.345568	1.8267	1.71546	1	1	Typical Enhancer	1.68864	1.64536	0.0259621	1
RFX1	0.178478	0.297907	1.22429	1.02417	0.120835	0.358278	1.13798	1.00845	1	1	Typical Enhancer	1.13798	1.00845	0.120835	1
RFX2	0.475407	0.0755069	2.0645	1.28336	0.353867	0.141207	1.97309	1.38505	1	1	Typical Enhancer	1.97309	1.28336	0.353867	1
RFX5	-0.14719	0.30444	1.28097	1.4841	-0.128296	0.329362	1.35408	1.53943	1	1	Typical Enhancer	1.28097	1.4841	-0.14719	1
RUNX1	-0.490974	0.000490798	1.74268	2.84737	-0.659381	4.95683e-06	1.72564	3.3367	0.100123	0.00101119	Typical Enhancer	1.72564	2.84737	-0.659381	0.100123
RUNX2	-0.387867	0.0331551	1.09585	1.6151	-0.292088	0.0854721	1.19007	1.59377	1	1	Typical Enhancer	1.09585	1.59377	-0.387867	1
RXRA	0.348956	0.0121241	2.35305	1.65989	0.363046	0.00977551	2.41683	1.68104	1	1	Typical Enhancer	2.35305	1.65989	0.348956	1
SIX1	0.217214	0.300504	1.64689	1.32535	0.701026	0.06855	2.95012	1.46349	1	1	Typical Enhancer	1.64689	1.32535	0.217214	1
SIX2	0.0383861	0.411724	1.40166	1.34888	-0.00719844	0.483423	1.4569	1.46743	1	1	Typical Enhancer	1.40166	1.34888	-0.00719844	1
SMAD1	-0.192527	0.211455	1.90816	2.31327	-0.639638	0.00283971	1.4938	2.83194	1	0.579301	Typical Enhancer	1.4938	2.31327	-0.639638	1
SMAD2	0.431235	0.0544449	1.80762	1.17442	0.627454	0.0119674	2.1613	1.15402	1	1	Typical Enhancer	1.80762	1.15402	0.431235	1
SMAD3	0.939255	2.0589e-09	3.42696	1.33966	1.1737	1.04915e-12	4.55907	1.40977	4.20015e-07	2.14027e-10	Typical Enhancer	3.42696	1.33966	0.939255	4.20015e-07
SMAD4	0.858523	6.57749e-05	3.06689	1.29971	0.935418	2.41093e-05	3.44224	1.35081	0.0134181	0.0049183	Typical Enhancer	3.06689	1.29971	0.858523	0.0134181
SNAI2	0.959818	1.45789e-11	3.14203	1.20328	1.1305	6.79446e-15	3.71763	1.20031	2.97409e-09	1.38607e-12	Typical Enhancer	3.14203	1.20031	0.959818	2.97409e-09
SOX10	-0.32369	0.18674	1.07985	1.49259	-0.0504607	0.447616	1.48963	1.56672	1	1	Typical Enhancer	1.07985	1.49259	-0.32369	1
SOX2	0.438723	0.00329179	1.9888	1.2825	0.553	0.000387582	2.2969	1.32122	0.671525	0.0790666	Typical Enhancer	1.9888	1.2825	0.438723	0.671525
SOX9	1.2698	3.32161e-05	4.71926	1.32558	0.687539	0.0107913	3.41168	1.71543	0.00677609	1	Typical Enhancer	3.41168	1.32558	0.687539	1
SP1	0.561366	2.46533e-05	3.47178	1.98041	0.563895	2.52147e-05	3.70187	2.10632	0.00502927	0.0051438	Typical Enhancer	3.47178	1.98041	0.561366	0.0051438
SP2	0.300107	0.217703	1.09385	0.810255	-0.164218	0.326978	0.740815	0.873029	1	1	Typical Enhancer	0.740815	0.810255	-0.164218	1
SP4	0.228518	0.262288	1.07985	0.859253	0.126194	0.362067	1.03698	0.914039	1	1	Typical Enhancer	1.03698	0.859253	0.126194	1
SPI1	-0.748407	6.80378e-09	1.21627	2.57075	-0.883021	1.10457e-11	1.21345	2.93435	1.38797e-06	2.25332e-09	Typical Enhancer	1.21345	2.57075	-0.883021	1.38797e-06
SPIB	-1.07975	8.0816e-07	1.17838	3.46909	-1.67485	6.25945e-15	0.863763	4.61078	0.000164865	1.27693e-12	Typical Enhancer	0.863763	3.46909	-1.67485	0.000164865
SRF	-0.101853	0.319599	1.87808	2.07944	-0.294303	0.0853235	1.71391	2.30039	1	1	Typical Enhancer	1.71391	2.07944	-0.294303	1
STAT1	0.14177	0.209406	2.24988	1.95249	0.0508664	0.387426	2.39662	2.27777	1	1	Typical Enhancer	2.24988	1.95249	0.0508664	1
STAT2	-0.247305	0.275851	2.03486	2.60578	-0.547398	0.0794715	1.45805	2.5206	1	1	Typical Enhancer	1.45805	2.5206	-0.547398	1
STAT3	0.239225	0.0836091	3.21182	2.52846	0.114672	0.253562	3.1223	2.78403	1	1	Typical Enhancer	3.1223	2.52846	0.114672	1
STAT5A	-1.21186	7.19535e-05	0.938581	3.15338	-1.61634	9.1409e-08	0.731838	3.68453	0.0146785	1.86474e-05	Typical Enhancer	0.731838	3.15338	-1.61634	0.0146785
STAT6	0.145308	0.39309	1.79395	1.55133	0.0795691	0.441097	1.79151	1.65449	1	1	Typical Enhancer	1.79151	1.55133	0.0795691	1
T	-0.764168	0.00504995	0.798336	1.71419	-0.723606	0.00770417	0.834984	1.72162	1	1	Typical Enhancer	0.798336	1.71419	-0.764168	1
TAF1	0.191005	0.130682	2.43266	2.00969	0.00364267	0.491265	2.08877	2.08118	1	1	Typical Enhancer	2.08877	2.00969	0.00364267	1
TAL1	-0.405942	0.00442624	1.47227	2.20946	-0.666757	6.55555e-06	1.2602	2.45475	0.902954	0.00133733	Typical Enhancer	1.2602	2.20946	-0.666757	0.902954
TBP	-0.226683	0.209384	1.82066	2.28389	-0.289306	0.14837	1.70946	2.28298	1	1	Typical Enhancer	1.70946	2.28298	-0.289306	1
TBX21	-1.63591	8.84991e-06	0.733772	3.76728	-2.1308	5.70583e-09	0.594594	5.00742	0.00180538	1.16399e-06	Typical Enhancer	0.594594	3.76728	-2.1308	0.00180538
TCF12	-0.151	0.145092	2.31329	2.69034	-0.159946	0.133571	2.49535	2.92817	1	1	Typical Enhancer	2.31329	2.69034	-0.159946	1
TCF3	-1.2574	2.65059e-09	0.929771	3.26933	-1.58941	3.29819e-14	0.791515	3.87909	5.40721e-07	6.7283e-12	Typical Enhancer	0.791515	3.26933	-1.58941	5.40721e-07
TCF4	-1.03416	1.67458e-05	1.06115	2.98475	-1.26174	2.70563e-07	1.10432	3.89999	0.00341614	5.51948e-05	Typical Enhancer	1.06115	2.98475	-1.26174	0.00341614
TCF7	-0.218873	0.344278	2.27918	2.83684	-0.22869	0.328883	1.8164	2.28312	1	1	Typical Enhancer	1.8164	2.28312	-0.22869	1
TCF7L1	0.855081	0.0082922	3.02751	1.28745	0.575249	0.0471197	2.46053	1.3842	1	1	Typical Enhancer	2.46053	1.28745	0.575249	1
TCF7L2	0.139066	0.252948	2.06677	1.79844	-0.0699724	0.369267	2.02752	2.17447	1	1	Typical Enhancer	2.02752	1.79844	-0.0699724	1
TEAD1	0.719514	6.06082e-06	2.34821	1.14355	0.894929	4.64935e-08	2.71627	1.10997	0.00123641	9.48467e-06	Typical Enhancer	2.34821	1.10997	0.719514	0.00123641
TEAD4	0.781219	2.33549e-07	2.66436	1.21987	0.997539	1.21033e-10	3.06321	1.12967	4.76439e-05	2.46906e-08	Typical Enhancer	2.66436	1.12967	0.781219	4.76439e-05
TFAP2A	0.713281	1.60148e-06	2.44801	1.19961	0.795151	1.82014e-07	2.85159	1.28753	0.000326702	3.7131e-05	Typical Enhancer	2.44801	1.19961	0.713281	0.000326702
TFAP2C	0.903905	4.05703e-10	2.83829	1.14946	0.970695	5.08993e-11	3.34022	1.26534	8.27633e-08	1.03835e-08	Typical Enhancer	2.83829	1.14946	0.903905	8.27633e-08
TFAP4	-0.737706	0.000715563	1.06872	2.23484	-0.763356	0.000591912	1.18782	2.54842	0.145975	0.12075	Typical Enhancer	1.06872	2.23484	-0.763356	0.145975
TFDP1	1.23556	3.52724e-05	2.53413	0.736602	0.842284	0.00178655	1.70946	0.736307	0.00719557	0.364455	Typical Enhancer	1.70946	0.736307	0.842284	0.364455
TP53	1.13296	1.5973e-14	4.34322	1.39886	1.08684	1.19668e-13	4.12112	1.38997	3.25849e-12	2.44122e-11	Typical Enhancer	4.12112	1.38997	1.08684	2.44122e-11
TP63	1.73314	5.50623e-32	5.90394	1.0434	1.70238	5.63349e-31	5.81039	1.05894	1.12327e-29	1.14923e-28	Typical Enhancer	5.81039	1.0434	1.70238	1.14923e-28
TP73	1.35981	4.55081e-15	4.20853	1.08037	1.26223	2.45064e-13	4.03966	1.14332	9.28366e-13	4.9993e-11	Typical Enhancer	4.03966	1.08037	1.26223	4.9993e-11
TWIST1	0.433755	0.0287898	1.85486	1.20208	0.796141	0.000597486	2.74579	1.23853	1	0.121887	Typical Enhancer	1.85486	1.20208	0.433755	1
USF1	0.386238	0.00384375	2.05966	1.39976	0.252281	0.0405624	1.98085	1.53917	0.784126	1	Typical Enhancer	1.98085	1.39976	0.252281	1
USF2	0.215221	0.104196	2.06029	1.66134	0.130042	0.227237	2.23416	1.96172	1	1	Typical Enhancer	2.06029	1.66134	0.130042	1
VDR	0.0300024	0.432049	2.18344	2.11891	-0.0721451	0.343968	2.4554	2.63909	1	1	Typical Enhancer	2.18344	2.11891	-0.0721451	1
VEZF1	0.959766	0.000148486	2.50693	0.960111	0.796552	0.000980239	2.11933	0.955566	0.0302912	0.199969	Typical Enhancer	2.11933	0.955566	0.796552	0.199969
XBP1	0.693113	0.0376539	1.79591	0.897988	0.768799	0.0273302	2.03786	0.944689	1	1	Typical Enhancer	1.79591	0.897988	0.693113	1
YY1	-0.00881414	0.476566	1.89206	1.90881	-0.164684	0.13647	1.87329	2.20865	1	1	Typical Enhancer	1.87329	1.90881	-0.164684	1
ZBTB17	0.672289	3.231e-05	2.55739	1.30564	0.780063	2.9726e-06	2.96914	1.36098	0.00659124	0.00060641	Typical Enhancer	2.55739	1.30564	0.672289	0.00659124
ZBTB33	0.847429	0.000640113	3.30334	1.41553	0.500677	0.020929	2.41942	1.46646	0.130583	1	Typical Enhancer	2.41942	1.41553	0.500677	1
ZBTB7A	0.163811	0.220627	1.49643	1.27033	0.136749	0.262688	1.59839	1.3941	1	1	Typical Enhancer	1.49643	1.27033	0.136749	1
ZBTB7B	0.574094	0.0501222	2.16249	1.21795	0.629141	0.0355318	2.1595	1.15112	1	1	Typical Enhancer	2.1595	1.15112	0.574094	1
ZEB1	0.269807	0.184953	2.339	1.78589	0.0566826	0.423696	2.07706	1.9626	1	1	Typical Enhancer	2.07706	1.78589	0.0566826	1
ZFX	-0.423503	0.0968396	1	1.5273	-0.573037	0.0363455	0.857674	1.52121	1	1	Typical Enhancer	0.857674	1.52121	-0.573037	1
ZIC2	0.829987	0.0665205	2.60794	1.13721	0.000801899	0.499362	1.50978	1.50857	1	1	Typical Enhancer	1.50978	1.13721	0.000801899	1
ZNF143	0.423967	0.0271177	2.12143	1.38836	0.188471	0.189932	1.79238	1.48449	1	1	Typical Enhancer	1.79238	1.38836	0.188471	1
ZNF263	0.0970497	0.268893	1.3477	1.22305	0.110345	0.243202	1.42544	1.27652	1	1	Typical Enhancer	1.3477	1.22305	0.0970497	1
ZNF281	0.525305	0.050672	1.98219	1.17222	0.812607	0.0100788	2.9421	1.30541	1	1	Typical Enhancer	1.98219	1.17222	0.525305	1
ARNT	0.808659	0.00330205	3.38507	1.5079	0.464841	0.0559731	2.85822	1.79564	0.74296	1	Super Enhancer	2.85822	1.5079	0.464841	1
ARNT2	0.473772	0.184204	1.86818	1.16322	0.267698	0.301294	1.56658	1.19865	1	1	Super Enhancer	1.56658	1.16322	0.267698	1
ARNTL	0.198539	0.233151	2.1087	1.72898	0.269533	0.162299	2.20234	1.68201	1	1	Super Enhancer	2.1087	1.68201	0.198539	1
ASCL1	0.259525	0.119577	1.74521	1.34629	0.290048	0.0946857	1.87055	1.39959	1	1	Super Enhancer	1.74521	1.34629	0.259525	1
ASCL2	-0.541959	0.139275	1.21096	2.0821	0.0254685	0.48078	1.83778	1.79157	1	1	Super Enhancer	1.21096	1.79157	-0.541959	1
ATF1	0.384859	0.2144	1.70749	1.16202	0.446639	0.178781	1.70216	1.089	1	1	Super Enhancer	1.70216	1.089	0.384859	1
ATF2	-0.487677	0.0733354	1.77637	2.89287	-1.32197	1.33257e-05	1.02436	3.84215	1	0.00299828	Super Enhancer	1.02436	2.89287	-1.32197	1
ATF3	0.0194335	0.465499	1.96787	1.93	0.0520364	0.408288	1.95929	1.85995	1	1	Super Enhancer	1.95929	1.85995	0.0194335	1
ATF4	0.0496986	0.410149	1.21354	1.1547	0.0322894	0.441284	1.12195	1.0863	1	1	Super Enhancer	1.12195	1.0863	0.0322894	1
ATF6	0.451274	0.254515	2.0344	1.29554	0.730449	0.149782	2.44022	1.17543	1	1	Super Enhancer	2.0344	1.17543	0.451274	1
BACH1	-0.430982	0.224053	1	1.53877	0.0538166	0.462863	1.28003	1.21297	1	1	Super Enhancer	1	1.21297	-0.430982	1
BACH2	-1.275	7.91598e-06	0.929055	3.32481	-1.57883	4.8995e-08	0.904081	4.38416	0.0017811	1.10239e-05	Super Enhancer	0.904081	3.32481	-1.57883	0.0017811
BATF	-0.883298	6.3211e-05	1.41856	3.43131	-1.22582	5.08583e-08	1.37691	4.69107	0.0142225	1.14431e-05	Super Enhancer	1.37691	3.43131	-1.22582	0.0142225
BCL11A	-1.48766	1.74223e-09	1.31869	5.83745	-2.19287	5.02608e-19	0.980874	8.78948	3.92002e-07	1.13087e-16	Super Enhancer	0.980874	5.83745	-2.19287	3.92002e-07
BCL6	-2.32138	1.35535e-17	0.901933	9.19042	-2.79631	7.4876e-25	0.814617	13.3467	3.04955e-15	1.68471e-22	Super Enhancer	0.814617	9.19042	-2.79631	3.04955e-15
BHLHE40	-0.0336482	0.45394	1.5413	1.59404	0.414668	0.0827416	2.03012	1.34102	1	1	Super Enhancer	1.5413	1.34102	-0.0336482	1
CDX2	0.182691	0.311224	1.34967	1.12431	0.17931	0.314459	1.34511	1.12431	1	1	Super Enhancer	1.34511	1.12431	0.17931	1
CEBPA	0.207814	0.195685	2.3507	1.90961	-0.271718	0.131305	1.87299	2.45777	1	1	Super Enhancer	1.87299	1.90961	-0.271718	1
CEBPB	0.217624	0.302093	1.39886	1.12528	-0.368903	0.203464	0.81071	1.17241	1	1	Super Enhancer	0.81071	1.12528	-0.368903	1
CEBPD	0.262804	0.148603	1.73492	1.33397	-0.0129679	0.479365	1.54323	1.56338	1	1	Super Enhancer	1.54323	1.33397	-0.0129679	1
CLOCK	-0.304584	0.260125	1.18735	1.61011	0.27285	0.302587	2.2893	1.74263	1	1	Super Enhancer	1.18735	1.61011	-0.304584	1
CREB1	-0.285811	0.101927	1.95029	2.59552	-0.54684	0.00754855	1.89298	3.27065	1	1	Super Enhancer	1.89298	2.59552	-0.54684	1
CTCF	-0.15555	0.346341	1.65664	1.93546	-0.174339	0.330146	1.52516	1.81565	1	1	Super Enhancer	1.52516	1.81565	-0.174339	1
CTCFL	-0.0856037	0.355712	1.42395	1.55121	-0.0544065	0.407177	1.39557	1.47361	1	1	Super Enhancer	1.39557	1.47361	-0.0856037	1
DLX1	0.300283	0.333079	1.11431	0.825268	0.0701364	0.460374	1.11087	1.03562	1	1	Super Enhancer	1.11087	0.825268	0.0701364	1
DLX2	-0.253731	0.364564	1.44081	1.85695	-0.489436	0.250321	1.25326	2.04457	1	1	Super Enhancer	1.25326	1.85695	-0.489436	1
DUX4	0.431858	0.0674522	1.41197	0.916793	0.047649	0.433104	1.07844	1.02826	1	1	Super Enhancer	1.07844	0.916793	0.047649	1
E2F1	0.354293	0.0627	2.72113	1.90934	0.235798	0.153848	2.48636	1.96408	1	1	Super Enhancer	2.48636	1.90934	0.235798	1
E2F2	0.184932	0.359203	1.52733	1.26945	-0.252399	0.299905	0.941444	1.21174	1	1	Super Enhancer	0.941444	1.21174	-0.252399	1
E2F3	0.377422	0.0469524	2.12131	1.45443	0.737033	0.000649319	2.86638	1.37165	1	0.146097	Super Enhancer	2.12131	1.37165	0.377422	1
E2F4	-0.511929	0.0169228	0.955223	1.5938	-0.497856	0.0198539	0.99591	1.63846	1	1	Super Enhancer	0.955223	1.5938	-0.511929	1
E2F6	-0.0738354	0.36973	1.78885	1.92593	-0.266685	0.114336	1.53589	2.0053	1	1	Super Enhancer	1.53589	1.92593	-0.266685	1
E2F7	0.146693	0.257015	1.69517	1.46388	0.261116	0.125553	2.03609	1.56818	1	1	Super Enhancer	1.69517	1.46388	0.146693	1
E2F8	1.01735	0.102713	2.02798	0.733224	1.53515	0.0255027	2.02179	0.435542	1	1	Super Enhancer	2.02179	0.435542	1.01735	1
EBF1	-1.23992	2.06407e-07	1.40846	4.8667	-1.36459	1.23339e-08	1.41668	5.54506	4.64415e-05	2.77514e-06	Super Enhancer	1.40846	4.8667	-1.36459	4.64415e-05
EGR1	-0.416401	0.0360617	2.1664	3.28533	-0.539409	0.00990474	2.10279	3.60627	1	1	Super Enhancer	2.10279	3.28533	-0.539409	1
EGR2	-0.455475	0.0847722	1.40527	2.21601	-0.606008	0.0329668	1.30706	2.39598	1	1	Super Enhancer	1.30706	2.21601	-0.606008	1
EHF	0.327892	0.126014	2.62083	1.88815	0.0854867	0.380159	2.16234	1.98517	1	1	Super Enhancer	2.16234	1.88815	0.0854867	1
ELF1	-0.552865	0.0120063	2.09525	3.64201	-0.515061	0.0177377	2.18502	3.65717	1	1	Super Enhancer	2.09525	3.64201	-0.552865	1
ELF3	-0.21859	0.331321	1.5715	1.95545	-0.94706	0.0275849	1.11442	2.87311	1	1	Super Enhancer	1.11442	1.95545	-0.94706	1
ELF5	0.329605	0.310011	1.44081	1.03624	-0.976583	0.060076	0.703663	1.86848	1	1	Super Enhancer	0.703663	1.03624	-0.976583	1
ELK4	0.565524	0.0159569	2.33251	1.32501	0.15085	0.277082	1.67837	1.44336	1	1	Super Enhancer	1.67837	1.32501	0.15085	1
EOMES	0.271799	0.350902	2.44769	1.86516	0.057217	0.463021	1.20327	1.13635	1	1	Super Enhancer	1.20327	1.13635	0.057217	1
EPAS1	0.716737	0.01997	2.71984	1.32822	0.532357	0.0672091	2.84316	1.66956	1	1	Super Enhancer	2.71984	1.32822	0.532357	1
ERG	-0.060129	0.399284	3.06504	3.25499	0.0824499	0.363618	3.66611	3.37596	1	1	Super Enhancer	3.06504	3.25499	-0.060129	1
ESR1	0.482719	0.0876395	2.75144	1.69792	0.433131	0.112677	2.60131	1.68689	1	1	Super Enhancer	2.60131	1.68689	0.433131	1
ESR2	0.398612	0.0367048	2.18403	1.46603	0.586394	0.00442813	2.57615	1.43319	1	0.99633	Super Enhancer	2.18403	1.43319	0.398612	1
ESRRA	0.790464	0.000200114	2.44552	1.10937	0.282738	0.102212	1.7936	1.35187	0.0450256	1	Super Enhancer	1.7936	1.10937	0.282738	1
ETS1	-1.22304	7.18899e-07	1.82019	6.18409	-1.50595	1.41204e-09	1.66309	7.49793	0.000161752	3.1771e-07	Super Enhancer	1.66309	6.18409	-1.50595	0.000161752
ETV1	-0.0351859	0.436879	1.92158	1.99039	-0.163112	0.230461	1.81568	2.13736	1	1	Super Enhancer	1.81568	1.99039	-0.163112	1
ETV4	0.636566	0.0869189	3.43722	1.81865	1.5637	0.00343092	8.38872	1.75626	1	0.771957	Super Enhancer	3.43722	1.75626	0.636566	1
ETV5	0.597014	0.046021	2.97548	1.63786	0.456525	0.0939249	2.5855	1.63786	1	1	Super Enhancer	2.5855	1.63786	0.456525	1
FEV	0.38055	0.214436	1.88994	1.29174	0.628435	0.0980962	2.0613	1.09955	1	1	Super Enhancer	1.88994	1.09955	0.38055	1
FLI1	-1.11231	3.1399e-05	1.75812	5.34711	-1.04771	7.81281e-05	2.00549	5.71791	0.00706477	0.0175788	Super Enhancer	1.75812	5.34711	-1.11231	0.0175788
FOS	0.968869	0.000262677	4.9377	1.87392	0.949249	0.000339904	5.02519	1.94491	0.0591024	0.0764785	Super Enhancer	4.9377	1.87392	0.949249	0.0764785
FOSB	-0.458858	0.239552	1.1736	1.85695	0.492286	0.239627	2.38017	1.45482	1	1	Super Enhancer	1.1736	1.45482	-0.458858	1
FOSL1	1.33093	1.24745e-07	5.0324	1.32972	1.36082	6.81984e-08	5.57714	1.43025	2.80677e-05	1.53446e-05	Super Enhancer	5.0324	1.32972	1.33093	2.80677e-05
FOSL2	1.08119	0.000108937	5.15556	1.74873	1.1027	8.07534e-05	5.37948	1.78584	0.0245109	0.0181695	Super Enhancer	5.15556	1.74873	1.08119	0.0245109
FOXA1	-0.542955	0.0846516	0.963571	1.65839	-0.542239	0.0860097	0.930391	1.60014	1	1	Super Enhancer	0.930391	1.60014	-0.542955	1
FOXA2	0.268908	0.118092	1.9738	1.5084	0.218466	0.168078	1.86911	1.5023	1	1	Super Enhancer	1.86911	1.5023	0.218466	1
FOXH1	-0.106137	0.320348	1.09603	1.21875	0.15099	0.256591	1.46365	1.25853	1	1	Super Enhancer	1.09603	1.21875	-0.106137	1
FOXK1	-0.773652	0.0696754	0.695331	1.50725	-0.679875	0.105318	0.917458	1.81072	1	1	Super Enhancer	0.695331	1.50725	-0.773652	1
FOXM1	0.235927	0.159734	2.57065	2.0304	0.397251	0.0468734	2.69276	1.80998	1	1	Super Enhancer	2.57065	1.80998	0.235927	1
FOXO1	-2.34442	6.40211e-06	0.613906	6.40135	-2.53836	1.22543e-06	0.611968	7.74683	0.00144047	0.000275722	Super Enhancer	0.611968	6.40135	-2.53836	0.00144047
FOXP1	-0.244666	0.149933	2.09241	2.67242	-0.228057	0.168207	2.19299	2.75474	1	1	Super Enhancer	2.09241	2.67242	-0.244666	1
FOXP2	-0.628149	0.0652819	1.23684	2.31801	0.383718	0.209744	2.94948	2.00955	1	1	Super Enhancer	1.23684	2.00955	-0.628149	1
GABPA	-0.855431	0.000235257	1.66292	3.91182	-0.626743	0.00522171	1.79934	3.36747	0.0529327	1	Super Enhancer	1.66292	3.36747	-0.855431	1
GATA1	-0.534002	0.0142515	1.31728	2.24694	-0.576823	0.00882232	1.40982	2.51	1	1	Super Enhancer	1.31728	2.24694	-0.576823	1
GATA2	-0.650358	0.0050287	1.32329	2.53572	-0.889219	0.000224482	1.17595	2.86136	1	0.0505085	Super Enhancer	1.17595	2.53572	-0.889219	1
GATA3	-0.306379	0.0970881	1.63147	2.21635	-0.599503	0.00560307	1.41326	2.57384	1	1	Super Enhancer	1.41326	2.21635	-0.599503	1
GATA4	-0.18631	0.214779	1.28486	1.548	0.255813	0.143404	1.75256	1.35698	1	1	Super Enhancer	1.28486	1.35698	-0.18631	1
GATA6	0.0251912	0.454388	1.47311	1.43646	0.222271	0.156325	1.69389	1.3563	1	1	Super Enhancer	1.47311	1.3563	0.0251912	1
GLI2	0.444415	0.121147	2.37753	1.52447	0.730601	0.0304335	2.90461	1.39892	1	1	Super Enhancer	2.37753	1.39892	0.444415	1
GLIS1	0.102612	0.396001	1.46307	1.32039	0.132271	0.366757	1.45833	1.27765	1	1	Super Enhancer	1.45833	1.27765	0.102612	1
GMEB2	0.52477	0.128288	1.49854	0.886672	0.0313227	0.473181	1.39624	1.35319	1	1	Super Enhancer	1.39624	0.886672	0.0313227	1
GRHL1	0.878275	0.0113196	4.70813	1.95622	0.953734	0.00525632	4.22006	1.62599	1	1	Super Enhancer	4.22006	1.62599	0.878275	1
GRHL2	1.54695	6.84779e-08	7.08802	1.50902	1.57662	3.92294e-08	7.66414	1.58397	1.54075e-05	8.82662e-06	Super Enhancer	7.08802	1.50902	1.54695	1.54075e-05
HES1	-0.414768	0.209855	1.06989	1.61984	-0.0877331	0.436373	1.62367	1.77255	1	1	Super Enhancer	1.06989	1.61984	-0.414768	1
HIF1A	0.31326	0.0794052	2.28065	1.66729	0.0682183	0.379091	1.96897	1.83912	1	1	Super Enhancer	1.96897	1.66729	0.0682183	1
HMBOX1	0.896482	0.0359672	3.42519	1.39748	0.718305	0.0770295	3.41453	1.66485	1	1	Super Enhancer	3.41453	1.39748	0.718305	1
HNF4A	0.199952	0.193993	1.73199	1.4181	0.174742	0.22496	1.87396	1.57352	1	1	Super Enhancer	1.73199	1.4181	0.174742	1
HNF4G	0.0254109	0.457586	1.46883	1.43198	-0.0990297	0.337014	1.21511	1.34161	1	1	Super Enhancer	1.21511	1.34161	-0.0990297	1
HOXA2	0.21579	0.329126	2.43284	1.96063	0.0442457	0.461119	1.62957	1.55904	1	1	Super Enhancer	1.62957	1.55904	0.0442457	1
HOXB13	0.375245	0.107075	2.6047	1.78974	-0.0225608	0.469315	1.91563	1.95934	1	1	Super Enhancer	1.91563	1.78974	-0.0225608	1
HSF1	0.606473	0.00335719	2.67315	1.45759	0.437329	0.0250209	2.45309	1.58411	0.755368	1	Super Enhancer	2.45309	1.45759	0.437329	1
IKZF1	-1.25932	0.0012799	0.78753	2.77448	-1.15978	0.00296467	0.858655	2.73846	0.287977	0.667051	Super Enhancer	0.78753	2.73846	-1.25932	0.667051
IRF1	-1.0866	1.83275e-06	1.41852	4.20474	-1.51119	6.96908e-11	1.47162	6.66958	0.000412369	1.56804e-08	Super Enhancer	1.41852	4.20474	-1.51119	0.000412369
IRF2	-1.61368	0.00141535	0.576026	2.89239	-1.87985	0.000197308	0.459068	3.00806	0.318454	0.0443942	Super Enhancer	0.459068	2.89239	-1.87985	0.318454
IRF4	-1.53274	2.10963e-10	1.09003	5.04774	-2.01971	8.30899e-17	1.00988	7.61061	4.74667e-08	1.86952e-14	Super Enhancer	1.00988	5.04774	-2.01971	4.74667e-08
JUN	0.992182	0.00129234	5.51046	2.0431	0.837528	0.00549044	5.31488	2.30017	0.290775	1	Super Enhancer	5.31488	2.0431	0.837528	1
JUNB	0.931037	0.000327755	4.5257	1.78378	0.838244	0.00082605	3.79822	1.64261	0.0737448	0.185861	Super Enhancer	3.79822	1.64261	0.838244	0.185861
JUND	1.44139	4.11613e-05	8.68476	2.05481	1.51097	1.80785e-05	9.31062	2.05481	0.00926129	0.00406766	Super Enhancer	8.68476	2.05481	1.44139	0.00926129
KLF1	-0.322954	0.208665	1.1816	1.63202	-0.105849	0.396733	1.35883	1.51055	1	1	Super Enhancer	1.1816	1.51055	-0.322954	1
KLF15	0.161449	0.366648	1.5715	1.33721	-0.0321958	0.471676	1.18359	1.22231	1	1	Super Enhancer	1.18359	1.22231	-0.0321958	1
KLF3	0.844944	0.00187379	3.50953	1.50763	0.859021	0.00125674	3.05659	1.2947	0.421603	0.282767	Super Enhancer	3.05659	1.2947	0.844944	0.421603
KLF4	0.603155	0.00457364	2.90287	1.58811	0.627962	0.00347936	3.07792	1.64262	1	0.782855	Super Enhancer	2.90287	1.58811	0.603155	1
KLF5	1.06769	9.9818e-06	5.25221	1.80573	1.18501	1.11463e-06	5.486	1.6773	0.00224591	0.000250792	Super Enhancer	5.25221	1.6773	1.06769	0.00224591
KLF6	-0.0116582	0.488056	1.21935	1.23364	0.473023	0.128299	1.95293	1.2169	1	1	Super Enhancer	1.21935	1.2169	-0.0116582	1
KLF9	-0.258866	0.126737	1.32154	1.712	-0.202974	0.18697	1.47441	1.80621	1	1	Super Enhancer	1.32154	1.712	-0.258866	1
LEF1	0.756199	0.0629976	2.95866	1.38893	0.664781	0.0734847	2.08223	1.07107	1	1	Super Enhancer	2.08223	1.07107	0.664781	1
LHX2	0.166885	0.338054	2.25531	1.90866	-0.0730262	0.427217	2.03108	2.18495	1	1	Super Enhancer	2.03108	1.90866	-0.0730262	1
LYL1	-0.8206	0.000714015	1.15563	2.62543	-1.17875	3.01558e-06	1.19613	3.88781	0.160653	0.000678505	Super Enhancer	1.15563	2.62543	-1.17875	0.160653
MAF	-1.0353	0.000439877	1.583	4.45765	-1.41463	1.40472e-06	1.22903	5.05742	0.0989723	0.000316061	Super Enhancer	1.22903	4.45765	-1.41463	0.0989723
MAFF	0.144991	0.304162	1.1673	1.00975	0.173078	0.270149	1.16301	0.978179	1	1	Super Enhancer	1.16301	0.978179	0.144991	1
MAFG	-0.225565	0.343848	1.4057	1.76139	-0.497569	0.18636	1.20715	1.98543	1	1	Super Enhancer	1.20715	1.76139	-0.497569	1
MAFK	0.299126	0.0902248	2.29725	1.70333	0.290302	0.0967032	2.25622	1.68774	1	1	Super Enhancer	2.25622	1.68774	0.290302	1
MAX	0.14043	0.360217	3.42145	2.97319	-0.208166	0.297688	3.1297	3.85397	1	1	Super Enhancer	3.1297	2.97319	-0.208166	1
MECOM	0.414155	0.224018	1.52733	1.00941	0.602572	0.146807	2.0478	1.12097	1	1	Super Enhancer	1.52733	1.00941	0.414155	1
MEF2A	-1.27817	3.59736e-07	0.964866	3.46393	-1.6718	4.44251e-11	0.89661	4.77153	8.09405e-05	9.99564e-09	Super Enhancer	0.89661	3.46393	-1.6718	8.09405e-05
MEF2B	-1.594	5.26515e-05	0.903435	4.44799	-2.29815	2.38208e-09	0.560552	5.58072	0.0118466	5.35967e-07	Super Enhancer	0.560552	4.44799	-2.29815	0.0118466
MEF2C	-2.15593	2.18063e-07	0.475311	4.10475	-2.40063	1.73491e-08	0.548521	6.05026	4.90641e-05	3.90355e-06	Super Enhancer	0.475311	4.10475	-2.40063	4.90641e-05
MEIS1	0.64098	0.138222	3.10685	1.63661	0.0779323	0.442985	2.0478	1.89427	1	1	Super Enhancer	2.0478	1.63661	0.0779323	1
MITF	0.530268	0.0179581	1.89602	1.11571	0.0866504	0.363846	1.5053	1.38035	1	1	Super Enhancer	1.5053	1.11571	0.0866504	1
MXI1	-0.0975361	0.334191	1.3556	1.49449	0.210777	0.181224	1.78537	1.44606	1	1	Super Enhancer	1.3556	1.44606	-0.0975361	1
MYB	-1.10888	4.44612e-06	1.20126	3.64095	-1.59365	3.90727e-11	0.880146	4.33181	0.00100038	8.79135e-09	Super Enhancer	0.880146	3.64095	-1.59365	0.00100038
MYC	0.201766	0.274125	3.87795	3.16939	-0.20556	0.270425	3.36685	4.13521	1	1	Super Enhancer	3.36685	3.16939	-0.20556	1
MYCN	-0.0470924	0.415051	1.47512	1.54625	-0.089336	0.341853	1.39658	1.52709	1	1	Super Enhancer	1.39658	1.52709	-0.089336	1
MYOD1	0.101925	0.332515	1.79045	1.61695	-0.000366807	0.499377	1.89068	1.89137	1	1	Super Enhancer	1.79045	1.61695	-0.000366807	1
NANOG	-0.0113974	0.481166	1.07612	1.08845	0.0762846	0.378384	1.38053	1.27913	1	1	Super Enhancer	1.07612	1.08845	-0.0113974	1
NEUROD1	-0.176609	0.276429	0.93544	1.11613	-0.0838237	0.391877	1.1799	1.28307	1	1	Super Enhancer	0.93544	1.11613	-0.176609	1
NFAT5	0.849897	0.0197179	2.88816	1.23457	0.989395	0.0113087	3.63095	1.34999	1	1	Super Enhancer	2.88816	1.23457	0.849897	1
NFE2	-0.330184	0.0785173	1.49465	2.0794	-0.522208	0.0125589	1.42082	2.39514	1	1	Super Enhancer	1.42082	2.0794	-0.522208	1
NFE2L2	0.772682	0.0836095	2.79019	1.28844	0.312999	0.285398	2.26279	1.65466	1	1	Super Enhancer	2.26279	1.28844	0.312999	1
NFIC	0.604831	0.0047891	3.2549	1.77772	0.627659	0.00359086	3.1977	1.70706	1	0.807942	Super Enhancer	3.1977	1.70706	0.604831	1
NFKB1	-0.240417	0.146899	1.26051	1.60309	-0.575808	0.00581268	1.09267	1.94339	1	1	Super Enhancer	1.09267	1.60309	-0.575808	1
NFKB2	-0.635194	0.00262164	1.30621	2.46532	-0.835548	0.00013224	1.37616	3.17354	0.589869	0.0297541	Super Enhancer	1.30621	2.46532	-0.835548	0.589869
NFYA	-0.423229	0.092225	0.729425	1.11375	-0.308936	0.168229	0.801159	1.09116	1	1	Super Enhancer	0.729425	1.09116	-0.423229	1
NFYB	0.0382116	0.447636	1.0225	0.984167	-0.12255	0.33421	0.860052	0.972181	1	1	Super Enhancer	0.860052	0.972181	-0.12255	1
NFYC	-0.0859571	0.417193	1.09778	1.19632	-0.263754	0.254981	0.877555	1.14241	1	1	Super Enhancer	0.877555	1.14241	-0.263754	1
NKX2-1	0.744772	0.000472443	3.04074	1.44387	0.830549	0.000120911	3.32774	1.45026	0.1063	0.027205	Super Enhancer	3.04074	1.44387	0.744772	0.1063
NKX2-2	-0.373596	0.248463	1.34942	1.96063	0.365814	0.25746	1.8093	1.25499	1	1	Super Enhancer	1.34942	1.25499	-0.373596	1
NKX3-1	0.226174	0.167851	1.59413	1.27144	0.493083	0.0194408	2.01465	1.23043	1	1	Super Enhancer	1.59413	1.23043	0.226174	1
NR1H2	0.753349	0.0588184	3.035	1.42884	0.840074	0.0429832	3.30996	1.42884	1	1	Super Enhancer	3.035	1.42884	0.753349	1
NR1H3	0.474427	0.0557316	3.14107	1.9545	0.625223	0.0161357	2.94995	1.57864	1	1	Super Enhancer	2.94995	1.57864	0.474427	1
NR2C2	0.269538	0.194802	1.35491	1.03479	0.283721	0.189077	1.62064	1.22031	1	1	Super Enhancer	1.35491	1.03479	0.269538	1
NR2F1	-0.11564	0.406119	1.21096	1.35942	0.113336	0.410975	1.52256	1.35942	1	1	Super Enhancer	1.21096	1.35942	-0.11564	1
NR2F2	0.423019	0.0298131	2.45652	1.60919	0.413513	0.0326828	2.29852	1.52006	1	1	Super Enhancer	2.29852	1.52006	0.413513	1
NR3C1	-0.424809	0.0798848	2.76994	4.23607	-0.472162	0.059295	2.66815	4.27826	1	1	Super Enhancer	2.66815	4.23607	-0.472162	1
NR4A1	-0.379279	0.0536864	1.30403	1.90548	-0.668606	0.0024342	1.36201	2.65798	1	0.547695	Super Enhancer	1.30403	1.90548	-0.668606	1
NRF1	0.779085	0.00041567	3.89211	1.7858	0.748805	0.000649331	3.63899	1.72099	0.0935258	0.146099	Super Enhancer	3.63899	1.72099	0.748805	0.146099
OTX2	0.295575	0.279544	1.70749	1.27055	0.240381	0.31777	1.70216	1.33846	1	1	Super Enhancer	1.70216	1.27055	0.240381	1
PATZ1	0.744945	0.0775649	3.04186	1.44416	0.257686	0.30091	2.07516	1.60377	1	1	Super Enhancer	2.07516	1.44416	0.257686	1
PAX5	-1.78025	5.66372e-12	0.941401	5.58375	-2.23495	5.87293e-18	0.881159	8.23532	1.27434e-09	1.32141e-15	Super Enhancer	0.881159	5.58375	-2.23495	1.27434e-09
PBX3	-0.429957	0.0288203	1.79312	2.75637	-0.516305	0.0116812	1.91887	3.21568	1	1	Super Enhancer	1.79312	2.75637	-0.516305	1
PDX1	0.0970944	0.3639	1.37283	1.2458	0.181908	0.259357	1.52156	1.26849	1	1	Super Enhancer	1.37283	1.2458	0.0970944	1
PGR	0.67513	0.0143866	3.33761	1.69914	0.638967	0.0189118	3.60251	1.90154	1	1	Super Enhancer	3.33761	1.69914	0.638967	1
POU2F1	0.265456	0.33731	1.51744	1.16366	-0.135571	0.41931	1.73371	1.98543	1	1	Super Enhancer	1.51744	1.16366	-0.135571	1
POU2F2	-1.56819	8.82338e-09	0.880769	4.2259	-2.11987	7.34341e-15	0.71179	5.92924	1.98526e-06	1.65227e-12	Super Enhancer	0.71179	4.2259	-2.11987	1.98526e-06
POU5F1	-0.154436	0.241671	1.31139	1.53039	-0.180386	0.207038	1.37298	1.64439	1	1	Super Enhancer	1.31139	1.53039	-0.180386	1
PPARG	1.05312	9.89387e-06	4.11186	1.43442	1.09154	4.9713e-06	4.67006	1.56774	0.00222612	0.00111854	Super Enhancer	4.11186	1.43442	1.05312	0.00222612
PRDM1	0.342662	0.126394	2.2827	1.62044	0.148294	0.305308	1.82063	1.56971	1	1	Super Enhancer	1.82063	1.56971	0.148294	1
PRDM14	0.122079	0.326129	1.4985	1.32629	0.0184673	0.473698	1.82472	1.79133	1	1	Super Enhancer	1.4985	1.32629	0.0184673	1
PROX1	0.710971	0.00512585	4.30533	2.11464	1.00663	0.000157225	4.92293	1.79907	1	0.0353756	Super Enhancer	4.30533	1.79907	0.710971	1
RARA	-0.674843	0.0069406	1.45164	2.85063	-0.977786	0.000156048	1.2376	3.29025	1	0.0351108	Super Enhancer	1.2376	2.85063	-0.977786	1
RARG	0.442847	0.182728	1.49854	0.96237	0.684501	0.0920082	2.0613	1.0396	1	1	Super Enhancer	1.49854	0.96237	0.442847	1
RBPJ	-1.09622	2.14858e-06	1.33151	3.98497	-1.47632	3.5008e-10	1.34643	5.89308	0.00048343	7.8768e-08	Super Enhancer	1.33151	3.98497	-1.47632	0.00048343
RELA	-0.569539	0.00951008	2.06943	3.65762	-0.879853	0.000145799	1.84382	4.44461	1	0.0328048	Super Enhancer	1.84382	3.65762	-0.879853	1
RELB	-0.663865	0.014923	1.2936	2.51253	-0.838276	0.00375151	1.45182	3.35716	1	0.844089	Super Enhancer	1.2936	2.51253	-0.838276	1
REST	-0.327936	0.0803593	1.79829	2.4962	-0.380458	0.0517746	1.85276	2.71051	1	1	Super Enhancer	1.79829	2.4962	-0.380458	1
RFX1	-0.221763	0.224137	1.11767	1.39516	0.0290995	0.460438	1.1958	1.1615	1	1	Super Enhancer	1.11767	1.1615	-0.221763	1
RFX2	0.096398	0.372402	1.89374	1.71971	0.657072	0.0178234	2.88438	1.49516	1	1	Super Enhancer	1.89374	1.49516	0.096398	1
RFX5	-0.141058	0.300903	1.16314	1.33934	-0.0913702	0.368089	1.20626	1.32167	1	1	Super Enhancer	1.16314	1.32167	-0.141058	1
RUNX1	-0.782349	0.00242426	2.02445	4.42667	-0.970125	0.000221452	2.30513	6.08157	0.545459	0.0498267	Super Enhancer	2.02445	4.42667	-0.970125	0.545459
RUNX2	-0.270968	0.118529	1.25536	1.64607	-0.194629	0.198472	1.32217	1.60625	1	1	Super Enhancer	1.25536	1.60625	-0.270968	1
RXRA	0.00450353	0.492593	2.54362	2.53219	-0.118109	0.313139	2.43758	2.74317	1	1	Super Enhancer	2.43758	2.53219	-0.118109	1
SIX1	0.228488	0.276711	1.73451	1.38021	0.593526	0.0660798	2.119	1.17049	1	1	Super Enhancer	1.73451	1.17049	0.228488	1
SIX2	0.0882102	0.344201	1.52733	1.39837	0.183877	0.202074	1.75722	1.46208	1	1	Super Enhancer	1.52733	1.39837	0.0882102	1
SMAD1	-0.525853	0.0123907	1.39435	2.3591	-0.73705	0.000901499	1.45592	3.04252	1	0.202837	Super Enhancer	1.39435	2.3591	-0.73705	1
SMAD2	0.15094	0.286682	1.39123	1.19631	0.349851	0.0988266	1.60919	1.13414	1	1	Super Enhancer	1.39123	1.13414	0.15094	1
SMAD3	0.91933	4.08823e-05	3.72361	1.48493	0.842581	0.000155284	3.7504	1.61491	0.00919853	0.0349389	Super Enhancer	3.72361	1.48493	0.842581	0.0349389
SMAD4	0.677722	0.00306097	2.39811	1.21769	0.629887	0.00548048	2.38911	1.27256	0.688718	1	Super Enhancer	2.38911	1.21769	0.629887	1
SNAI2	1.27735	2.89694e-05	5.3203	1.48317	1.26782	3.23171e-05	5.56111	1.56515	0.00651811	0.00727134	Super Enhancer	5.3203	1.48317	1.26782	0.00727134
SOX10	-0.232168	0.282261	0.956965	1.20705	-0.527704	0.0884307	0.704132	1.19353	1	1	Super Enhancer	0.704132	1.19353	-0.527704	1
SOX2	0.197509	0.190074	1.63708	1.34367	0.456495	0.0212582	2.2268	1.41068	1	1	Super Enhancer	1.63708	1.34367	0.197509	1
SOX9	0.6122	0.0167378	2.9652	1.6076	0.40811	0.077619	2.72565	1.8123	1	1	Super Enhancer	2.72565	1.6076	0.40811	1
SP1	0.117321	0.363779	3.91734	3.48369	0.0960815	0.38774	3.8774	3.52219	1	1	Super Enhancer	3.8774	3.48369	0.0960815	1
SP2	-0.0857941	0.390571	1.08082	1.17764	-0.294507	0.165588	0.883232	1.18571	1	1	Super Enhancer	0.883232	1.17764	-0.294507	1
SP4	-0.154505	0.304334	1	1.16708	-0.0311079	0.459761	1.19501	1.23277	1	1	Super Enhancer	1	1.16708	-0.154505	1
SPIB	-1.30137	2.56582e-08	1.19557	4.39293	-1.92604	2.42638e-16	0.96929	6.65152	5.77309e-06	5.45935e-14	Super Enhancer	0.96929	4.39293	-1.92604	5.77309e-06
SREBF1	0.348626	0.288772	1.51744	1.07079	0.500207	0.210773	1.51277	0.91735	1	1	Super Enhancer	1.51277	0.91735	0.348626	1
SRF	-0.356439	0.0645684	1.51833	2.16853	-0.503282	0.01637	1.5122	2.50139	1	1	Super Enhancer	1.5122	2.16853	-0.503282	1
STAT1	0.156018	0.243903	2.60519	2.22886	-0.297181	0.0925732	2.25211	3.03147	1	1	Super Enhancer	2.25211	2.22886	-0.297181	1
STAT2	-0.321003	0.179893	1.45895	2.01117	-0.42182	0.116964	1.51493	2.30986	1	1	Super Enhancer	1.45895	2.01117	-0.42182	1
STAT3	0.460744	0.0238286	4.35053	2.74438	-0.0967549	0.337407	3.05917	3.36996	1	1	Super Enhancer	3.05917	2.74438	-0.0967549	1
STAT5A	-1.22686	1.10807e-05	0.851511	2.90409	-1.52212	5.82791e-08	0.748518	3.42967	0.00249316	1.31128e-05	Super Enhancer	0.748518	2.90409	-1.52212	0.00249316
STAT6	0.160654	0.357247	2.41816	2.05927	0.0346746	0.46824	2.24315	2.16671	1	1	Super Enhancer	2.24315	2.05927	0.0346746	1
T	-0.739247	0.00332126	0.927255	1.942	-0.634066	0.0108456	1.07844	2.03314	0.747283	1	Super Enhancer	0.927255	1.942	-0.739247	1
TAF1	-0.326295	0.0838332	2.83105	3.92333	-0.409374	0.0415949	2.64796	3.98749	1	1	Super Enhancer	2.64796	3.92333	-0.409374	1
TAL1	-1.04064	4.39271e-05	1.64138	4.64681	-1.13413	9.39896e-06	1.64965	5.1279	0.00988359	0.00211477	Super Enhancer	1.64138	4.64681	-1.13413	0.00988359
TBP	-0.522501	0.0326647	1.48357	2.50165	-0.466923	0.0507664	1.55625	2.48235	1	1	Super Enhancer	1.48357	2.48235	-0.522501	1
TBX21	-1.72253	2.1683e-09	0.846983	4.74199	-2.04004	3.78396e-12	0.925778	7.12011	4.87867e-07	8.51391e-10	Super Enhancer	0.846983	4.74199	-2.04004	4.87867e-07
TCF12	-0.564968	0.0215189	2.21893	3.90397	-0.728307	0.00446859	2.25876	4.67919	1	1	Super Enhancer	2.21893	3.90397	-0.728307	1
TCF3	-1.50897	1.27271e-10	1.1237	5.08149	-1.73294	1.88514e-13	1.10386	6.24482	2.86361e-08	4.24156e-11	Super Enhancer	1.10386	5.08149	-1.73294	2.86361e-08
TCF4	-1.03073	2.30307e-05	1.05319	2.95221	-1.59163	1.28303e-10	0.901643	4.42863	0.00518191	2.88681e-08	Super Enhancer	0.901643	2.95221	-1.59163	0.00518191
TCF7	-0.277596	0.290747	1.61038	2.12563	0.142347	0.389252	1.88404	1.63407	1	1	Super Enhancer	1.61038	1.63407	-0.277596	1
TCF7L1	0.557033	0.0496699	2.89388	1.65792	0.62838	0.0358126	3.40843	1.81825	1	1	Super Enhancer	2.89388	1.65792	0.557033	1
TCF7L2	0.309862	0.0861875	2.2614	1.65885	0.0262766	0.454139	2.18691	2.13019	1	1	Super Enhancer	2.18691	1.65885	0.0262766	1
TEAD1	0.725792	0.000728575	2.69744	1.3054	0.696777	0.00111499	2.46447	1.22777	0.163929	0.250872	Super Enhancer	2.46447	1.22777	0.696777	0.250872
TEAD2	0.607028	0.230634	2.02798	1.10519	0.089392	0.458771	2.02179	1.8489	1	1	Super Enhancer	2.02179	1.10519	0.089392	1
TEAD4	0.765506	0.000986709	3.04087	1.4143	0.82376	0.000434148	3.17126	1.39148	0.22201	0.0976833	Super Enhancer	3.04087	1.39148	0.765506	0.22201
TFAP2A	0.618611	0.00484505	2.56003	1.37907	0.550652	0.0105882	2.87087	1.65527	1	1	Super Enhancer	2.56003	1.37907	0.550652	1
TFAP2C	0.855882	0.000655536	3.72702	1.58364	0.782765	0.00163302	3.88823	1.77747	0.147496	0.367429	Super Enhancer	3.72702	1.58364	0.782765	0.367429
TFAP4	-0.819582	0.000165721	1.08366	2.45942	-0.74678	0.000608229	1.29481	2.73231	0.0372873	0.136852	Super Enhancer	1.08366	2.45942	-0.819582	0.136852
TFDP1	0.54474	0.0221848	1.65023	0.957122	0.624168	0.0112491	1.79859	0.963516	1	1	Super Enhancer	1.65023	0.957122	0.54474	1
THAP1	-0.42061	0.192568	0.592039	0.901611	-0.137626	0.390776	0.765934	0.878945	1	1	Super Enhancer	0.592039	0.878945	-0.42061	1
TP53	0.887569	0.000863827	4.48778	1.84742	1.11087	4.20794e-05	5.70358	1.87803	0.194361	0.00946787	Super Enhancer	4.48778	1.84742	0.887569	0.194361
TP63	1.79191	3.86555e-06	7.7759	1.29579	1.95405	5.0217e-07	9.14464	1.29579	0.000869748	0.000112988	Super Enhancer	7.7759	1.29579	1.79191	0.000869748
TP73	1.10723	6.19953e-07	3.17465	1.04913	1.06116	1.82427e-06	3.40919	1.17977	0.000139489	0.00041046	Super Enhancer	3.17465	1.04913	1.06116	0.00041046
TWIST1	0.261844	0.140177	1.52599	1.17445	0.275223	0.131415	1.73573	1.31812	1	1	Super Enhancer	1.52599	1.17445	0.261844	1
USF1	0.0684151	0.396648	1.84409	1.72214	-0.066034	0.400335	1.72742	1.84534	1	1	Super Enhancer	1.72742	1.72214	-0.066034	1
USF2	-0.0598263	0.394596	1.91026	2.02804	-0.170861	0.223025	2.09405	2.48423	1	1	Super Enhancer	1.91026	2.02804	-0.170861	1
VDR	-0.331801	0.0690201	1.91782	2.67244	-0.685926	0.00107122	1.74458	3.46405	1	0.241024	Super Enhancer	1.74458	2.67244	-0.685926	1
VEZF1	0.548018	0.013753	2.38187	1.37695	0.595339	0.00929005	2.7284	1.50438	1	1	Super Enhancer	2.38187	1.37695	0.548018	1
XBP1	0.275276	0.221947	1.65698	1.25825	0.19844	0.289453	1.58054	1.29606	1	1	Super Enhancer	1.58054	1.25825	0.19844	1
YY1	-0.523137	0.0214155	1.92333	3.24525	-0.997118	5.67896e-05	1.5815	4.28659	1	0.0127777	Super Enhancer	1.5815	3.24525	-0.997118	1
ZBTB17	0.409556	0.0344882	2.35045	1.56057	0.651301	0.00204114	3.18793	1.66208	1	0.459257	Super Enhancer	2.35045	1.56057	0.409556	1
ZBTB33	0.408455	0.0510302	2.4905	1.65538	0.185273	0.224351	2.02467	1.68225	1	1	Super Enhancer	2.02467	1.65538	0.185273	1
ZBTB7A	-0.200788	0.186347	1.57995	1.93128	-0.101791	0.326959	1.79133	1.98327	1	1	Super Enhancer	1.57995	1.93128	-0.200788	1
ZBTB7B	0.448745	0.0733841	2.06388	1.31764	0.751282	0.00860586	2.49139	1.17534	1	1	Super Enhancer	2.06388	1.17534	0.448745	1
ZEB1	0.263943	0.173385	2.62083	2.01284	0.0795431	0.385175	2.10904	1.94778	1	1	Super Enhancer	2.10904	1.94778	0.0795431	1
ZFX	-0.386194	0.0803485	1.28518	1.89097	-0.538491	0.0238506	1.12376	1.92548	1	1	Super Enhancer	1.12376	1.89097	-0.538491	1
ZIC2	0.46979	0.122759	2.5117	1.57015	0.472864	0.12415	2.6509	1.65208	1	1	Super Enhancer	2.5117	1.57015	0.46979	1
ZNF143	-0.043604	0.424956	1.44314	1.50745	-0.133558	0.281692	1.45813	1.66648	1	1	Super Enhancer	1.44314	1.50745	-0.133558	1
ZNF263	0.127914	0.287185	1.49981	1.31972	-0.0549922	0.404644	1.40072	1.4799	1	1	Super Enhancer	1.40072	1.31972	-0.0549922	1
ZNF281	0.313818	0.136992	1.84343	1.34691	0.791168	0.004877	2.97123	1.34691	1	1	Super Enhancer	1.84343	1.34691	0.313818	1
