# Supplementary material for: Epigenetic profiling reveals key super-enhancer networks driving oncogenesis in HPV-positive HNSCC
Source: iScience. 2025 Oct 30;28(11):113911. doi: 10.1016/j.isci.2025.113911 (PMC12664489; doi:10.1016/j.isci.2025.113911)
Supplement: Table S5. Core gene set associated with tumor-specific super-enhancers and JQ1 sensitivity in HPV-positive HNSCC, related to Figure 3 — Genes commonly upregulated in HPV+ tumors, downregulated by JQ1 in both UM-SCC-047 and UPCI-SCC-090 cell lines, and located adjacent to tumor-specific super-enhancer domains (T-SEDs) were identified through integrative analysis. The table includes gene symbols, Ensembl IDs, log2 fold changes in HPV+ tumors versus normal tissue (log2FC_patients), and log2 fold changes following JQ1 treatment in each cell line (log2FC_047, log2FC_090). These genes represent candidate transcriptional targets of BRD4-bound super-enhancers in HPV-associated HNSCC. [file mmc6.xlsx]

## Sheet: Sheet1
Supplementary Table 5. Core gene set associated with tumor-specific super-enhancers and JQ1 sensitivity in HPV-positive HNSCC
Description: Genes upregulated in HPV+ tumors, downregulated by JQ1 in both cell lines, and located near tumor-specific super-enhancers. Columns show gene names, Ensembl IDs, and log2 fold changes in patients and JQ1-treated cells.
gene_name	Ensembl_id	log2FC_patients	log2FC_047	log2FC_090
USP42	ENSG00000106346	0.236549	-1.06415	-1.47538
CXorf56	ENSG00000018610	0.270604	-1.23634	-2.32898
NUP62	ENSG00000213024	0.292562	-1.43395	-1.58837
POM121C	ENSG00000135213	0.307002	-1.82897	-1.76866
DOT1L	ENSG00000104885	0.333729	-1.20628	-2.56499
AAK1	ENSG00000115977	0.34237	-1.03705	-3.16725
POLR1A	ENSG00000068654	0.350289	-0.748276	-1.54558
PPARGC1B	ENSG00000155846	0.354968	-0.914618	-2.2698
MDC1	ENSG00000137337	0.369508	-2.6683	-2.92656
SPC24	ENSG00000161888	0.381539	-4.19144	-3.46527
POLD1	ENSG00000062822	0.385476	-1.6162	-1.98845
ITPR3	ENSG00000096433	0.410499	-1.56076	-2.91894
RAD51	ENSG00000051180	0.423042	-2.55221	-2.14431
DBNDD2	ENSG00000244274	0.426791	-1.75489	-2.3149
GSG2	ENSG00000177602	0.437974	-2.97348	-3.12106
MBD6	ENSG00000166987	0.459744	-0.941505	-1.66114
TRAIP	ENSG00000183763	0.46756	-1.82845	-1.66414
CHDH	ENSG00000016391	0.467866	-1.2232	-1.82508
GTF2IRD1	ENSG00000006704	0.482971	-1.35261	-1.38152
EMP2	ENSG00000213853	0.486231	-2.42639	-1.41599
CASKIN2	ENSG00000177303	0.522663	-2.10361	-2.77381
EFS	ENSG00000100842	0.536993	-4.76112	-2.56743
ARHGAP23	ENSG00000225485	0.551332	-1.66941	-2.20041
CDC20	ENSG00000117399	0.554781	-3.26046	-2.5671
CMIP	ENSG00000153815	0.564117	-1.55211	-1.71735
RAB42	ENSG00000188060	0.582208	-2.7996	-3.28428
RAB36	ENSG00000100228	0.595409	-1.8089	-2.84683
HIP1	ENSG00000127946	0.601358	-2.23421	-2.66972
MB21D1	ENSG00000164430	0.628578	-2.39919	-2.52202
CDC25B	ENSG00000101224	0.629927	-2.22657	-2.35048
TM4SF1	ENSG00000169908	0.632732	-2.21397	-2.56869
NCOA6	ENSG00000198646	0.642881	-2.05884	-2.79003
NCAPG	ENSG00000109805	0.663426	-2.31243	-2.38233
CENPP	ENSG00000188312	0.666922	-0.967491	-2.15602
CENPA	ENSG00000115163	0.677397	-3.2692	-2.2926
UBE2C	ENSG00000175063	0.689533	-4.02734	-2.56586
KCTD15	ENSG00000153885	0.73408	-4.13641	-1.87202
TCF7L2	ENSG00000148737	0.736017	-0.987956	-1.42638
TNNT1	ENSG00000105048	0.738843	-1.62024	-3.44548
SHH	ENSG00000164690	0.74788	-2.85953	-2.83761
NES	ENSG00000132688	0.783771	-2.53608	-3.42074
CENPI	ENSG00000102384	0.786486	-2.38926	-1.81642
ICAM5	ENSG00000105376	0.81283	-2.0568	-2.66657
LRFN4	ENSG00000173621	0.821308	-1.83057	-2.54708
SPTB	ENSG00000070182	0.834719	-1.26729	-3.02165
LAMA5	ENSG00000130702	0.837656	-1.16954	-1.8356
FHAD1	ENSG00000142621	0.845768	-4.22234	-5.26879
SAPCD2	ENSG00000186193	0.846856	-2.9964	-3.6126
ETV1	ENSG00000006468	0.879146	-3.03226	-1.63984
CDCA5	ENSG00000146670	0.880968	-3.00998	-2.66948
NOTCH1	ENSG00000148400	0.928435	-1.46627	-2.24496
RACGAP1	ENSG00000161800	0.929829	-2.4783	-2.00467
MYO19	ENSG00000141140	0.936643	-1.41251	-1.57257
WDR62	ENSG00000075702	0.955333	-2.72058	-3.16254
KIF20A	ENSG00000112984	0.97036	-4.13935	-2.84696
CHAF1A	ENSG00000167670	0.97862	-2.79456	-2.32052
MOCOS	ENSG00000075643	0.980293	-1.18938	-3.10733
ZNF532	ENSG00000074657	0.990882	-1.46529	-2.21533
CELSR1	ENSG00000075275	1.01074	-1.37014	-1.98071
PTPRF	ENSG00000142949	1.01752	-0.826883	-1.65892
TCF19	ENSG00000137310	1.09205	-1.82514	-1.30961
BRCA1	ENSG00000012048	1.12559	-2.2415	-1.89761
CDC25C	ENSG00000158402	1.12677	-3.52288	-2.48043
RYR1	ENSG00000196218	1.12878	-3.7153	-1.43163
FST	ENSG00000134363	1.1557	-3.03899	-1.51306
KIF15	ENSG00000163808	1.15903	-2.18723	-2.0208
DIAPH3	ENSG00000139734	1.16877	-1.95175	-3.17299
NAV1	ENSG00000134369	1.17126	-1.02489	-4.80434
FKBP10	ENSG00000141756	1.19918	-1.00559	-3.50816
LDLR	ENSG00000130164	1.21677	-1.35254	-3.32247
ICAM1	ENSG00000090339	1.22222	-1.02972	-2.15671
IRX3	ENSG00000177508	1.23671	-3.00856	-1.80557
NID1	ENSG00000116962	1.24226	-1.60485	-1.69643
DLG5	ENSG00000151208	1.25479	-1.04387	-2.05393
KIF14	ENSG00000118193	1.26781	-3.49778	-3.30967
ROR2	ENSG00000169071	1.3131	-2.19267	-2.60638
RAD51AP1	ENSG00000111247	1.32387	-2.20759	-2.48773
PRDM13	ENSG00000112238	1.39509	-3.42704	-2.69614
NEURL1B	ENSG00000214357	1.44844	-2.08288	-2.88827
E2F1	ENSG00000101412	1.45338	-1.55983	-1.528
TCHH	ENSG00000159450	1.50132	-2.39221	-4.65364
NRP2	ENSG00000118257	1.5988	-1.29286	-2.75127
FAT2	ENSG00000086570	1.63832	-3.93571	-1.38934
C9orf172	ENSG00000232434	2.01368	-2.3099	-4.44164
HMX2	ENSG00000188816	2.13862	-4.09626	-4.49585
ITGB4	ENSG00000132470	2.13968	-1.18309	-2.68289
EDARADD	ENSG00000186197	2.17792	-2.60854	-2.38549
CBS	ENSG00000160200	2.29246	-2.3083	-2.34514
KLHL35	ENSG00000149243	2.46778	-2.80295	-1.73504
GBX1	ENSG00000164900	2.82745	-3.99312	-3.21083
ZNF541	ENSG00000118156	3.72867	-5.36323	-3.71047
