# Supplementary material for: Epigenetic profiling reveals key super-enhancer networks driving oncogenesis in HPV-positive HNSCC
Source: iScience. 2025 Oct 30;28(11):113911. doi: 10.1016/j.isci.2025.113911 (PMC12664489; doi:10.1016/j.isci.2025.113911)
Supplement: Table S6. Fisher’s exact test of association between JQ1-downregulated genes and tumor-specific super-enhancer domains, related to Figure 3 — Fisher’s exact tests were performed to assess the overlap between JQ1-downregulated genes from UM-SCC-047, UPCI-SCC-090, and their intersection (core gene set) and genes located near tumor-specific super-enhancer domains (T-SEDs). The table reports odds ratios (OR), 95% confidence intervals (CI), and p values. All comparisons showed statistically significant association (p < 0.001), supporting a link between BRD4-inhibited transcriptional programs and super-enhancer proximity in HPV+ HNSCC models. [file mmc7.xlsx]

## Sheet: 1
Supplementary Table 6. Fisher’s exact test of association between JQ1-downregulated genes and tumor-specific super-enhancer domains.
Description: Statistical overlap between JQ1-downregulated genes and genes near tumor-specific super-enhancers. Odds ratios, confidence intervals, and p-values are shown for each comparison.
Comparison (Fisher’s Exact Test)	OR	95% CI	p-value
UM-SCC-047 vs Tumor-SED	2.1	[1.83, 2.41]	3.73e-24
UPCI-SCC-090 vs Tumor-SED	1.91	[1.63, 2.23]	4.29e-15
Core set genes vs Tumor-SED	1.95	[1.52, 2.49]	2.1e-07
