# Supplementary material for: Epigenetic profiling reveals key super-enhancer networks driving oncogenesis in HPV-positive HNSCC
Source: iScience. 2025 Oct 30;28(11):113911. doi: 10.1016/j.isci.2025.113911 (PMC12664489; doi:10.1016/j.isci.2025.113911)
Supplement: Table S7. Gene ontology biological process enrichment analysis of the 91-gene core set, related to Figure 3 — The 91-gene core set, defined by upregulation in HPV+ tumors, downregulation by JQ1 in both UM-SCC-047 and UPCI-SCC-090 cell lines, and proximity to tumor-specific super-enhancer domains, was subjected to GO enrichment analysis. Over-representation analysis (ORA) was performed using the hypergeometric test (enrichGO, clusterProfiler), with fold enrichment, gene ratio, and adjusted p values calculated using the Benjamini-Hochberg procedure (padjustMethod = “BH”). The table lists the top significantly enriched Biological Process terms (adjusted p < 0.05). [file mmc8.xlsx]

## Sheet: Supplementary_Table_8
Supplementary Table 7. Gene Ontology Biological Process enrichment analysis of the 91-gene core set.
Description: Enriched GO terms for the 91-gene core set. Includes term ID, description, gene ratios, fold enrichment, p-values, and associated gene lists.
ID	Description	GeneRatio	BgRatio	RichFactor	FoldEnrichment	zScore	pvalue	p.adjust	qvalue	geneID	Count
GO:0000280	nuclear division	16/86	451/18986	0.0354767	7.8321	9.90536	1.66127e-10	3.29763e-07	2.63355e-07	RAD51/CDC25B/CENPI/NCAPG/RAD51AP1/CDC20/ZNF541/KIF14/CDCA5/CDC25C/RACGAP1/SPC24/KIF15/UBE2C/HASPIN/NUP62	16
GO:0000070	mitotic sister chromatid segregation	1986-11-01	194/18986	0.056701	12.5177	10.8769	1.19776e-09	1.18878e-06	9.49381e-07	CENPI/NCAPG/CDC20/KIF14/CDCA5/RACGAP1/SPC24/KIF15/UBE2C/HASPIN/NUP62	11
GO:0140014	mitotic nuclear division	1986-12-01	282/18986	0.0425532	9.39436	9.58007	5.25108e-09	3.47447e-06	2.77478e-06	CENPI/NCAPG/CDC20/KIF14/CDCA5/CDC25C/RACGAP1/SPC24/KIF15/UBE2C/HASPIN/NUP62	12
GO:0007059	chromosome segregation	14/86	429/18986	0.032634	7.20453	8.76814	7.55703e-09	3.55129e-06	2.83614e-06	BRCA1/CENPI/NCAPG/CDC20/KIF14/DIAPH3/CDCA5/RACGAP1/SPC24/KIF15/UBE2C/HASPIN/CENPP/NUP62	14
GO:0000819	sister chromatid segregation	1986-11-01	235/18986	0.0468085	10.3338	9.71189	8.94532e-09	3.55129e-06	2.83614e-06	CENPI/NCAPG/CDC20/KIF14/CDCA5/RACGAP1/SPC24/KIF15/UBE2C/HASPIN/NUP62	11
GO:1901987	regulation of cell cycle phase transition	13/86	479/18986	0.0271399	5.9916	7.46386	2.32036e-07	6.69997e-05	5.35074e-05	BRCA1/RAD51/CDC25B/E2F1/DOT1L/CDC20/KIF14/MDC1/CDCA5/CDC25C/SPC24/UBE2C/HASPIN	13
GO:0098813	nuclear chromosome segregation	1986-11-01	324/18986	0.0339506	7.49519	7.95443	2.36271e-07	6.69997e-05	5.35074e-05	CENPI/NCAPG/CDC20/KIF14/CDCA5/RACGAP1/SPC24/KIF15/UBE2C/HASPIN/NUP62	11
GO:0090068	positive regulation of cell cycle process	1986-10-01	274/18986	0.0364964	8.05721	7.93728	4.48798e-07	0.000111358	8.89329e-05	CDC25B/NCAPG/RAD51AP1/CDC20/KIF14/CDCA5/CDC25C/RACGAP1/UBE2C/NUP62	10
GO:0000075	cell cycle checkpoint signaling	1986-08-01	203/18986	0.0394089	8.70019	7.44031	3.86651e-06	0.00085278	0.000681049	BRCA1/RAD51/E2F1/DOT1L/CDC20/MDC1/SPC24/HASPIN	8
GO:0051783	regulation of nuclear division	1986-07-01	151/18986	0.0463576	10.2343	7.68477	5.5624e-06	0.00104861	0.000837442	RAD51AP1/CDC20/CDC25C/SPC24/UBE2C/HASPIN/NUP62	7
GO:0045787	positive regulation of cell cycle	1986-10-01	365/18986	0.0273973	6.04842	6.56938	5.89953e-06	0.00104861	0.000837442	CDC25B/NCAPG/RAD51AP1/CDC20/KIF14/CDCA5/CDC25C/RACGAP1/UBE2C/NUP62	10
GO:1901990	regulation of mitotic cell cycle phase transition	1986-10-01	368/18986	0.0271739	5.99912	6.53242	6.3392e-06	0.00104861	0.000837442	BRCA1/CDC25B/E2F1/CDC20/KIF14/CDCA5/CDC25C/SPC24/UBE2C/HASPIN	10
GO:0044772	mitotic cell cycle phase transition	1986-11-01	467/18986	0.0235546	5.20009	6.19915	8.23632e-06	0.00125762	0.00100436	BRCA1/CDC25B/E2F1/CDC20/KIF14/NES/CDCA5/CDC25C/SPC24/UBE2C/HASPIN	11
GO:0031055	chromatin remodeling at centromere	1986-03-01	10/18986	0.3	66.2302	13.9178	1.05236e-05	0.00133577	0.00106677	CENPI/CENPA/CENPP	3
GO:0034080	CENP-A containing chromatin assembly	1986-03-01	10/18986	0.3	66.2302	13.9178	1.05236e-05	0.00133577	0.00106677	CENPI/CENPA/CENPP	3
GO:1902850	microtubule cytoskeleton organization involved in mitosis	1986-07-01	167/18986	0.0419162	9.25373	7.22659	1.07669e-05	0.00133577	0.00106677	WDR62/CENPA/CDC20/RACGAP1/KIF15/SAPCD2/NUP62	7
GO:0007088	regulation of mitotic nuclear division	1986-06-01	121/18986	0.0495868	10.9471	7.40434	1.8348e-05	0.00214239	0.00171096	CDC20/CDC25C/SPC24/UBE2C/HASPIN/NUP62	6
GO:1905818	regulation of chromosome separation	1986-05-01	77/18986	0.0649351	14.3355	7.90944	2.59254e-05	0.002859	0.00228325	NCAPG/CDC20/SPC24/UBE2C/HASPIN	5
GO:0044771	meiotic cell cycle phase transition	1986-03-01	15/18986	0.2	44.1535	11.2782	3.92532e-05	0.00373518	0.00298299	CDC25B/CDC20/CDC25C	3
GO:0072044	collecting duct development	1986-03-01	15/18986	0.2	44.1535	11.2782	3.92532e-05	0.00373518	0.00298299	NOTCH1/DLG5/SHH	3
GO:0051304	chromosome separation	1986-05-01	84/18986	0.0595238	13.1409	7.52248	3.95158e-05	0.00373518	0.00298299	NCAPG/CDC20/SPC24/UBE2C/HASPIN	5
GO:1901988	negative regulation of cell cycle phase transition	1986-08-01	287/18986	0.0278746	6.1538	5.93448	4.73025e-05	0.00426797	0.0034085	BRCA1/RAD51/E2F1/DOT1L/CDC20/MDC1/SPC24/HASPIN	8
GO:0032465	regulation of cytokinesis	1986-05-01	95/18986	0.0526316	11.6193	6.99931	7.13273e-05	0.00615586	0.0049162	CDC25B/KIF20A/KIF14/RACGAP1/NUP62	5
GO:0032467	positive regulation of cytokinesis	1986-04-01	51/18986	0.0784314	17.3151	7.86983	8.33581e-05	0.00689265	0.00550462	CDC25B/KIF14/RACGAP1/NUP62	4
GO:0051781	positive regulation of cell division	1986-05-01	99/18986	0.0505051	11.1499	6.82999	8.68092e-05	0.00689265	0.00550462	CDC25B/KIF14/RACGAP1/SHH/NUP62	5
GO:0035282	segmentation	1986-05-01	102/18986	0.0490196	10.8219	6.70925	0.000100024	0.00742646	0.00593093	NRP2/LAMA5/NOTCH1/SHH/IRX3	5
GO:0001738	morphogenesis of a polarized epithelium	1986-04-01	54/18986	0.0740741	16.3531	7.62113	0.000104406	0.00742646	0.00593093	CELSR1/LAMA5/DLG5/SAPCD2	4
GO:0051310	metaphase chromosome alignment	1986-05-01	103/18986	0.0485437	10.7169	6.67011	0.000104756	0.00742646	0.00593093	KIF14/CDCA5/RACGAP1/SPC24/NUP62	5
GO:1901992	positive regulation of mitotic cell cycle phase transition	1986-05-01	105/18986	0.047619	10.5127	6.59343	0.000114734	0.00785333	0.00627184	CDC25B/CDC20/CDCA5/CDC25C/UBE2C	5
GO:0010948	negative regulation of cell cycle process	1986-08-01	329/18986	0.0243161	5.36821	5.39143	0.000122522	0.00806666	0.00644221	BRCA1/RAD51/E2F1/DOT1L/CDC20/MDC1/SPC24/HASPIN	8
GO:0061351	neural precursor cell proliferation	1986-06-01	171/18986	0.0350877	7.74623	5.97765	0.000126706	0.00806666	0.00644221	WDR62/KIF14/NES/NOTCH1/RACGAP1/SHH	6
GO:0140694	non-membrane-bounded organelle assembly	1986-09-01	425/18986	0.0211765	4.67508	5.16873	0.000130042	0.00806666	0.00644221	BRCA1/WDR62/TNNT1/CENPA/CDC20/DIAPH3/RACGAP1/KIF15/NUP62	9
GO:0045005	DNA-templated DNA replication maintenance of fidelity	1986-04-01	59/18986	0.0677966	14.9673	7.24804	0.000147689	0.00870396	0.00695117	BRCA1/RAD51/POLD1/TRAIP	4
GO:0007229	integrin-mediated signaling pathway	1986-05-01	111/18986	0.045045	9.94448	6.37524	0.000149085	0.00870396	0.00695117	NID1/LAMA5/ITGB4/DIAPH3/EMP2	5
GO:0051303	establishment of chromosome localization	1986-05-01	115/18986	0.0434783	9.59858	6.23881	0.000176019	0.00987881	0.00788943	KIF14/CDCA5/RACGAP1/SPC24/NUP62	5
GO:0010965	regulation of mitotic sister chromatid separation	1986-04-01	62/18986	0.0645161	14.2431	7.04533	0.000179162	0.00987881	0.00788943	CDC20/SPC24/UBE2C/HASPIN	4
GO:0007350	blastoderm segmentation	1986-03-01	25/18986	0.12	26.4921	8.60337	0.00019203	0.0103021	0.00822751	NRP2/LAMA5/SHH	3
GO:0051785	positive regulation of nuclear division	1986-04-01	64/18986	0.0625	13.798	6.91785	0.000202663	0.010315	0.00823782	RAD51AP1/CDC20/UBE2C/NUP62	4
GO:2000179	positive regulation of neural precursor cell proliferation	1986-04-01	64/18986	0.0625	13.798	6.91785	0.000202663	0.010315	0.00823782	WDR62/NES/NOTCH1/SHH	4
GO:0051306	mitotic sister chromatid separation	1986-04-01	65/18986	0.0615385	13.5857	6.85623	0.000215211	0.0106799	0.00852916	CDC20/SPC24/UBE2C/HASPIN	4
GO:0051302	regulation of cell division	1986-06-01	190/18986	0.0315789	6.9716	5.58031	0.000224672	0.0108774	0.00868693	CDC25B/KIF20A/KIF14/RACGAP1/SHH/NUP62	6
GO:0000910	cytokinesis	1986-06-01	192/18986	0.03125	6.89898	5.54168	0.000237725	0.011078	0.00884714	CDC25B/KIF20A/CENPA/KIF14/RACGAP1/NUP62	6
GO:0050000	chromosome localization	1986-05-01	123/18986	0.0406504	8.97429	5.98498	0.000240894	0.011078	0.00884714	KIF14/CDCA5/RACGAP1/SPC24/NUP62	5
GO:0048762	mesenchymal cell differentiation	1986-07-01	274/18986	0.0255474	5.64004	5.21868	0.000245558	0.011078	0.00884714	NRP2/LAMA5/NOTCH1/TCF7L2/DLG5/SHH/EMP2	7
GO:1901989	positive regulation of cell cycle phase transition	1986-05-01	125/18986	0.04	8.8307	5.92511	0.000259632	0.0114527	0.00914635	CDC25B/CDC20/CDCA5/CDC25C/UBE2C	5
GO:0051446	positive regulation of meiotic cell cycle	1986-03-01	28/18986	0.107143	23.6537	8.09179	0.000270846	0.0116876	0.00933397	CDC25B/RAD51AP1/CDC25C	3
GO:0051445	regulation of meiotic cell cycle	1986-04-01	70/18986	0.0571429	12.6153	6.56731	0.000286485	0.0120994	0.00966287	CDC25B/RAD51AP1/CDC20/CDC25C	4
GO:0000077	DNA damage checkpoint signaling	1986-05-01	131/18986	0.0381679	8.42624	5.75327	0.00032254	0.013239	0.010573	BRCA1/RAD51/E2F1/DOT1L/MDC1	5
GO:0034508	centromere complex assembly	1986-03-01	30/18986	0.1	22.0767	7.79317	0.000333476	0.013239	0.010573	CENPI/CENPA/CENPP	3
GO:0060441	epithelial tube branching involved in lung morphogenesis	1986-03-01	30/18986	0.1	22.0767	7.79317	0.000333476	0.013239	0.010573	CELSR1/DLG5/SHH	3
GO:0007052	mitotic spindle organization	1986-05-01	134/18986	0.0373134	8.23759	5.67141	0.000358019	0.0138754	0.0110812	WDR62/CDC20/RACGAP1/KIF15/NUP62	5
GO:0007064	mitotic sister chromatid cohesion	1986-03-01	31/18986	0.0967742	21.3646	7.65453	0.000368001	0.0138754	0.0110812	CDC20/CDCA5/HASPIN	3
GO:0051983	regulation of chromosome segregation	1986-05-01	135/18986	0.037037	8.17657	5.64469	0.000370477	0.0138754	0.0110812	NCAPG/CDC20/SPC24/UBE2C/HASPIN	5
GO:0045931	positive regulation of mitotic cell cycle	1986-05-01	136/18986	0.0367647	8.11645	5.61825	0.000383261	0.0140884	0.0112513	CDC25B/CDC20/CDCA5/CDC25C/UBE2C	5
GO:1905820	positive regulation of chromosome separation	1986-03-01	32/18986	0.09375	20.6969	7.52224	0.000404745	0.0146076	0.011666	NCAPG/CDC20/UBE2C	3
GO:0031570	DNA integrity checkpoint signaling	1986-05-01	140/18986	0.0357143	7.88455	5.5151	0.00043776	0.0149301	0.0119235	BRCA1/RAD51/E2F1/DOT1L/MDC1	5
GO:0061982	meiosis I cell cycle process	1986-05-01	140/18986	0.0357143	7.88455	5.5151	0.00043776	0.0149301	0.0119235	RAD51/CDC25B/RAD51AP1/CDC20/CDC25C	5
GO:0031069	hair follicle morphogenesis	1986-03-01	33/18986	0.0909091	20.0698	7.39583	0.000443768	0.0149301	0.0119235	FST/NOTCH1/SHH	3
GO:0048710	regulation of astrocyte differentiation	1986-03-01	33/18986	0.0909091	20.0698	7.39583	0.000443768	0.0149301	0.0119235	LDLR/NOTCH1/SHH	3
GO:0000086	G2/M transition of mitotic cell cycle	1986-05-01	141/18986	0.035461	7.82863	5.48996	0.000452254	0.0149621	0.011949	BRCA1/CDC25B/KIF14/NES/CDC25C	5
GO:1903046	meiotic cell cycle process	1986-06-01	222/18986	0.027027	5.96669	5.02116	0.000515517	0.0167754	0.0133972	RAD51/CDC25B/RAD51AP1/CDC20/ZNF541/CDC25C	6
GO:0007405	neuroblast proliferation	1986-04-01	83/18986	0.0481928	10.6394	5.93673	0.000549088	0.0175797	0.0140395	WDR62/NOTCH1/RACGAP1/SHH	4
GO:0045786	negative regulation of cell cycle	1986-08-01	419/18986	0.0190931	4.21513	4.48909	0.000621779	0.0190492	0.0152131	BRCA1/RAD51/E2F1/DOT1L/CDC20/MDC1/SPC24/HASPIN	8
GO:0002052	positive regulation of neuroblast proliferation	1986-03-01	37/18986	0.0810811	17.9001	6.94096	0.000623776	0.0190492	0.0152131	WDR62/NOTCH1/SHH	3
GO:0048730	epidermis morphogenesis	1986-03-01	37/18986	0.0810811	17.9001	6.94096	0.000623776	0.0190492	0.0152131	FST/NOTCH1/SHH	3
GO:0007093	mitotic cell cycle checkpoint signaling	1986-05-01	152/18986	0.0328947	7.26209	5.22869	0.00063667	0.0191483	0.0152923	BRCA1/CDC20/MDC1/SPC24/HASPIN	5
GO:0043588	skin development	1986-07-01	324/18986	0.0216049	4.76967	4.61658	0.000670079	0.0198524	0.0158545	LAMA5/ITGB4/FST/NOTCH1/TCHH/SHH/RYR1	7
GO:0048708	astrocyte differentiation	1986-04-01	90/18986	0.0444444	9.81189	5.65235	0.000745379	0.0215059	0.017175	LDLR/NOTCH1/SHH/ROR2	4
GO:0044839	cell cycle G2/M phase transition	1986-05-01	158/18986	0.0316456	6.98631	5.09694	0.000758393	0.0215059	0.017175	BRCA1/CDC25B/KIF14/NES/CDC25C	5
GO:0048754	branching morphogenesis of an epithelial tube	1986-05-01	158/18986	0.0316456	6.98631	5.09694	0.000758393	0.0215059	0.017175	CELSR1/LAMA5/NOTCH1/DLG5/SHH	5
GO:0072006	nephron development	1986-05-01	160/18986	0.03125	6.89898	5.05454	0.000802593	0.0223179	0.0178235	NID1/LAMA5/NOTCH1/SHH/IRX3	5
GO:2000243	positive regulation of reproductive process	1986-04-01	92/18986	0.0434783	9.59858	5.57677	0.000809516	0.0223179	0.0178235	CDC25B/RAD51AP1/CDC25C/SHH	4
GO:0030071	regulation of mitotic metaphase/anaphase transition	1986-04-01	93/18986	0.0430108	9.49537	5.53984	0.000843003	0.0229227	0.0183066	CDC20/SPC24/UBE2C/HASPIN	4
GO:0000281	mitotic cytokinesis	1986-04-01	94/18986	0.0425532	9.39436	5.50346	0.000877455	0.0229775	0.0183504	KIF20A/CENPA/RACGAP1/NUP62	4
GO:0007440	foregut morphogenesis	1986-02-01	10/18986	0.2	44.1535	9.2074	0.00089132	0.0229775	0.0183504	NOTCH1/SHH	2
GO:0060768	regulation of epithelial cell proliferation involved in prostate gland development	1986-02-01	10/18986	0.2	44.1535	9.2074	0.00089132	0.0229775	0.0183504	NOTCH1/SHH	2
GO:0072205	metanephric collecting duct development	1986-02-01	10/18986	0.2	44.1535	9.2074	0.00089132	0.0229775	0.0183504	DLG5/SHH	2
GO:0060485	mesenchyme development	1986-07-01	341/18986	0.0205279	4.53188	4.43942	0.000904162	0.0230098	0.0183761	NRP2/LAMA5/NOTCH1/TCF7L2/DLG5/SHH/EMP2	7
GO:0001942	hair follicle development	1986-04-01	96/18986	0.0416667	9.19864	5.43232	0.00094932	0.023555	0.0188115	LAMA5/FST/NOTCH1/SHH	4
GO:1902099	regulation of metaphase/anaphase transition of cell cycle	1986-04-01	96/18986	0.0416667	9.19864	5.43232	0.00094932	0.023555	0.0188115	CDC20/SPC24/UBE2C/HASPIN	4
GO:0007099	centriole replication	1986-03-01	43/18986	0.0697674	15.4024	6.37775	0.000971529	0.0238084	0.0190139	BRCA1/WDR62/NUP62	3
GO:0007091	metaphase/anaphase transition of mitotic cell cycle	1986-04-01	97/18986	0.0412371	9.10381	5.39752	0.000986763	0.0238869	0.0190766	CDC20/SPC24/UBE2C/HASPIN	4
GO:0022404	molting cycle process	1986-04-01	99/18986	0.040404	8.9199	5.32941	0.00106475	0.0242256	0.0193471	LAMA5/FST/NOTCH1/SHH	4
GO:0022405	hair cycle process	1986-04-01	99/18986	0.040404	8.9199	5.32941	0.00106475	0.0242256	0.0193471	LAMA5/FST/NOTCH1/SHH	4
GO:0000098	sulfur amino acid catabolic process	1986-02-01	11/18986	0.181818	40.1395	8.7588	0.00108619	0.0242256	0.0193471	CBS/LOC102724560	2
GO:0051593	response to folic acid	1986-02-01	11/18986	0.181818	40.1395	8.7588	0.00108619	0.0242256	0.0193471	CBS/LOC102724560	2
GO:0060601	lateral sprouting from an epithelium	1986-02-01	11/18986	0.181818	40.1395	8.7588	0.00108619	0.0242256	0.0193471	CELSR1/SHH	2
GO:0060767	epithelial cell proliferation involved in prostate gland development	1986-02-01	11/18986	0.181818	40.1395	8.7588	0.00108619	0.0242256	0.0193471	NOTCH1/SHH	2
GO:1904668	positive regulation of ubiquitin protein ligase activity	1986-02-01	11/18986	0.181818	40.1395	8.7588	0.00108619	0.0242256	0.0193471	CDC20/UBE2C	2
GO:0044784	metaphase/anaphase transition of cell cycle	1986-04-01	100/18986	0.04	8.8307	5.29607	0.00110532	0.0243784	0.0194691	CDC20/SPC24/UBE2C/HASPIN	4
GO:0072080	nephron tubule development	1986-04-01	101/18986	0.039604	8.74327	5.2632	0.00114696	0.0250189	0.0199806	LAMA5/NOTCH1/SHH/IRX3	4
GO:0021587	cerebellum morphogenesis	1986-03-01	46/18986	0.0652174	14.3979	6.13689	0.00118339	0.025533	0.0203912	KIF14/CBS/LOC102724560	3
GO:2000177	regulation of neural precursor cell proliferation	1986-04-01	103/18986	0.038835	8.57349	5.1988	0.00123353	0.0260574	0.02081	WDR62/NES/NOTCH1/SHH	4
GO:0031589	cell-substrate adhesion	1986-07-01	361/18986	0.0193906	4.28081	4.24532	0.0012576	0.0260574	0.02081	FAT2/NID1/KIF14/LAMA5/ITGB4/NOTCH1/EMP2	7
GO:0045840	positive regulation of mitotic nuclear division	1986-03-01	47/18986	0.0638298	14.0915	6.06156	0.00125997	0.0260574	0.02081	CDC20/UBE2C/NUP62	3
GO:0006534	cysteine metabolic process	1986-02-01	12/18986	0.166667	36.7946	8.36666	0.00129959	0.0260574	0.02081	CBS/LOC102724560	2
GO:0062042	regulation of cardiac epithelial to mesenchymal transition	1986-02-01	12/18986	0.166667	36.7946	8.36666	0.00129959	0.0260574	0.02081	NOTCH1/EMP2	2
GO:1901993	regulation of meiotic cell cycle phase transition	1986-02-01	12/18986	0.166667	36.7946	8.36666	0.00129959	0.0260574	0.02081	CDC25B/CDC25C	2
GO:2001046	positive regulation of integrin-mediated signaling pathway	1986-02-01	12/18986	0.166667	36.7946	8.36666	0.00129959	0.0260574	0.02081	NID1/EMP2	2
GO:0061326	renal tubule development	1986-04-01	105/18986	0.0380952	8.41019	5.13612	0.00132457	0.0262927	0.0209979	LAMA5/NOTCH1/SHH/IRX3	4
GO:0098534	centriole assembly	1986-03-01	48/18986	0.0625	13.798	5.9885	0.00133959	0.0263276	0.0210258	BRCA1/WDR62/NUP62	3
GO:0010389	regulation of G2/M transition of mitotic cell cycle	1986-04-01	107/18986	0.0373832	8.25299	5.07508	0.00142021	0.026386	0.0210724	BRCA1/CDC25B/KIF14/CDC25C	4
GO:0007094	mitotic spindle assembly checkpoint signaling	1986-03-01	49/18986	0.0612245	13.5164	5.91759	0.00142232	0.026386	0.0210724	CDC20/SPC24/HASPIN	3
GO:0021575	hindbrain morphogenesis	1986-03-01	49/18986	0.0612245	13.5164	5.91759	0.00142232	0.026386	0.0210724	KIF14/CBS/LOC102724560	3
GO:0032506	cytokinetic process	1986-03-01	49/18986	0.0612245	13.5164	5.91759	0.00142232	0.026386	0.0210724	KIF20A/RACGAP1/NUP62	3
GO:0071173	spindle assembly checkpoint signaling	1986-03-01	49/18986	0.0612245	13.5164	5.91759	0.00142232	0.026386	0.0210724	CDC20/SPC24/HASPIN	3
GO:0071174	mitotic spindle checkpoint signaling	1986-03-01	49/18986	0.0612245	13.5164	5.91759	0.00142232	0.026386	0.0210724	CDC20/SPC24/HASPIN	3
GO:0033045	regulation of sister chromatid segregation	1986-04-01	108/18986	0.037037	8.17657	5.04516	0.0014698	0.0266429	0.0212776	CDC20/SPC24/UBE2C/HASPIN	4
GO:0021515	cell differentiation in spinal cord	1986-03-01	50/18986	0.06	13.246	5.84871	0.00150818	0.0266429	0.0212776	NOTCH1/SHH/GBX1	3
GO:0031577	spindle checkpoint signaling	1986-03-01	50/18986	0.06	13.246	5.84871	0.00150818	0.0266429	0.0212776	CDC20/SPC24/HASPIN	3
GO:0006563	L-serine metabolic process	1986-02-01	13/18986	0.153846	33.9642	8.01992	0.00153136	0.0266429	0.0212776	CBS/LOC102724560	2
GO:0009071	serine family amino acid catabolic process	1986-02-01	13/18986	0.153846	33.9642	8.01992	0.00153136	0.0266429	0.0212776	CBS/LOC102724560	2
GO:0021979	hypothalamus cell differentiation	1986-02-01	13/18986	0.153846	33.9642	8.01992	0.00153136	0.0266429	0.0212776	PRDM13/NRP2	2
GO:0048711	positive regulation of astrocyte differentiation	1986-02-01	13/18986	0.153846	33.9642	8.01992	0.00153136	0.0266429	0.0212776	NOTCH1/SHH	2
GO:0031297	replication fork processing	1986-03-01	51/18986	0.0588235	12.9863	5.78178	0.00159723	0.0266429	0.0212776	BRCA1/RAD51/TRAIP	3
GO:0033046	negative regulation of sister chromatid segregation	1986-03-01	51/18986	0.0588235	12.9863	5.78178	0.00159723	0.0266429	0.0212776	CDC20/SPC24/HASPIN	3
GO:0033048	negative regulation of mitotic sister chromatid segregation	1986-03-01	51/18986	0.0588235	12.9863	5.78178	0.00159723	0.0266429	0.0212776	CDC20/SPC24/HASPIN	3
GO:0045841	negative regulation of mitotic metaphase/anaphase transition	1986-03-01	51/18986	0.0588235	12.9863	5.78178	0.00159723	0.0266429	0.0212776	CDC20/SPC24/HASPIN	3
GO:2000816	negative regulation of mitotic sister chromatid separation	1986-03-01	51/18986	0.0588235	12.9863	5.78178	0.00159723	0.0266429	0.0212776	CDC20/SPC24/HASPIN	3
GO:0061138	morphogenesis of a branching epithelium	1986-05-01	190/18986	0.0263158	5.80967	4.49452	0.00172235	0.0284906	0.0227532	CELSR1/LAMA5/NOTCH1/DLG5/SHH	5
GO:0014733	regulation of skeletal muscle adaptation	1986-02-01	14/18986	0.142857	31.5382	7.71036	0.00178134	0.0285754	0.0228209	GTF2IRD1/TNNT1	2
GO:0050667	homocysteine metabolic process	1986-02-01	14/18986	0.142857	31.5382	7.71036	0.00178134	0.0285754	0.0228209	CBS/LOC102724560	2
GO:1902100	negative regulation of metaphase/anaphase transition of cell cycle	1986-03-01	53/18986	0.0566038	12.4963	5.65339	0.00178506	0.0285754	0.0228209	CDC20/SPC24/HASPIN	3
GO:1905819	negative regulation of chromosome separation	1986-03-01	53/18986	0.0566038	12.4963	5.65339	0.00178506	0.0285754	0.0228209	CDC20/SPC24/HASPIN	3
GO:0051985	negative regulation of chromosome segregation	1986-03-01	54/18986	0.0555556	12.2649	5.59175	0.00188393	0.0294907	0.0235519	CDC20/SPC24/HASPIN	3
GO:1902692	regulation of neuroblast proliferation	1986-03-01	54/18986	0.0555556	12.2649	5.59175	0.00188393	0.0294907	0.0235519	WDR62/NOTCH1/SHH	3
GO:0042770	signal transduction in response to DNA damage	1986-05-01	194/18986	0.0257732	5.68988	4.42894	0.00188681	0.0294907	0.0235519	BRCA1/RAD51/E2F1/DOT1L/MDC1	5
GO:0060840	artery development	1986-04-01	116/18986	0.0344828	7.61267	4.81885	0.00191076	0.0295994	0.0236387	LDLR/FKBP10/NOTCH1/SHH	4
GO:0002009	morphogenesis of an epithelium	1986-08-01	500/18986	0.016	3.53228	3.87078	0.00192359	0.0295994	0.0236387	CELSR1/LAMA5/FST/NOTCH1/DLG5/SHH/IRX3/SAPCD2	8
GO:0060425	lung morphogenesis	1986-03-01	55/18986	0.0545455	12.0419	5.53172	0.00198614	0.0303268	0.0242197	CELSR1/DLG5/SHH	3
GO:0045176	apical protein localization	1986-02-01	15/18986	0.133333	29.4357	7.43169	0.00204935	0.0310157	0.0247698	CELSR1/DLG5	2
GO:0030324	lung development	1986-05-01	198/18986	0.0252525	5.57494	4.36517	0.0020625	0.0310157	0.0247698	CELSR1/LAMA5/NOTCH1/DLG5/SHH	5
GO:0046605	regulation of centrosome cycle	1986-03-01	56/18986	0.0535714	11.8268	5.47323	0.00209175	0.0312189	0.0249321	BRCA1/WDR62/NUP62	3
GO:0140013	meiotic nuclear division	1986-05-01	200/18986	0.025	5.51919	4.33393	0.0021547	0.0313302	0.025021	RAD51/CDC25B/RAD51AP1/CDC20/ZNF541	5
GO:0042303	molting cycle	1986-04-01	120/18986	0.0333333	7.35891	4.71365	0.00216234	0.0313302	0.025021	LAMA5/FST/NOTCH1/SHH	4
GO:0042633	hair cycle	1986-04-01	120/18986	0.0333333	7.35891	4.71365	0.00216234	0.0313302	0.025021	LAMA5/FST/NOTCH1/SHH	4
GO:1902749	regulation of cell cycle G2/M phase transition	1986-04-01	120/18986	0.0333333	7.35891	4.71365	0.00216234	0.0313302	0.025021	BRCA1/CDC25B/KIF14/CDC25C	4
GO:0001755	neural crest cell migration	1986-03-01	57/18986	0.0526316	11.6193	5.4162	0.00220079	0.0316562	0.0252813	NRP2/LAMA5/SHH	3
GO:0051321	meiotic cell cycle	1986-06-01	295/18986	0.020339	4.49019	4.07537	0.00222223	0.0317347	0.025344	RAD51/CDC25B/RAD51AP1/CDC20/ZNF541/CDC25C	6
GO:0030323	respiratory tube development	1986-05-01	202/18986	0.0247525	5.46454	4.30311	0.00224987	0.0319	0.025476	CELSR1/LAMA5/NOTCH1/DLG5/SHH	5
GO:0033047	regulation of mitotic sister chromatid segregation	1986-03-01	58/18986	0.0517241	11.419	5.36058	0.00231329	0.0323816	0.0258606	CDC20/SPC24/HASPIN	3
GO:0051299	centrosome separation	1986-02-01	16/18986	0.125	27.5959	7.17902	0.00233524	0.0323816	0.0258606	KIF15/NUP62	2
GO:0007051	spindle organization	1986-05-01	204/18986	0.0245098	5.41097	4.27269	0.00234807	0.0323816	0.0258606	WDR62/CDC20/RACGAP1/KIF15/NUP62	5
GO:0061640	cytoskeleton-dependent cytokinesis	1986-04-01	123/18986	0.0325203	7.17943	4.63788	0.00236541	0.0323816	0.0258606	KIF20A/CENPA/RACGAP1/NUP62	4
GO:0072009	nephron epithelium development	1986-04-01	123/18986	0.0325203	7.17943	4.63788	0.00236541	0.0323816	0.0258606	LAMA5/NOTCH1/SHH/IRX3	4
GO:0007062	sister chromatid cohesion	1986-03-01	59/18986	0.0508475	11.2255	5.3063	0.00242931	0.0325823	0.0260209	CDC20/CDCA5/HASPIN	3
GO:0045839	negative regulation of mitotic nuclear division	1986-03-01	59/18986	0.0508475	11.2255	5.3063	0.00242931	0.0325823	0.0260209	CDC20/SPC24/HASPIN	3
GO:0090497	mesenchymal cell migration	1986-03-01	59/18986	0.0508475	11.2255	5.3063	0.00242931	0.0325823	0.0260209	NRP2/LAMA5/SHH	3
GO:0001763	morphogenesis of a branching structure	1986-05-01	207/18986	0.0241546	5.33255	4.22781	0.00250119	0.0330991	0.0264336	CELSR1/LAMA5/NOTCH1/DLG5/SHH	5
GO:2000241	regulation of reproductive process	1986-05-01	207/18986	0.0241546	5.33255	4.22781	0.00250119	0.0330991	0.0264336	CDC25B/RAD51AP1/CDC20/CDC25C/SHH	5
GO:0010718	positive regulation of epithelial to mesenchymal transition	1986-03-01	60/18986	0.05	11.0384	5.25331	0.00254887	0.0335066	0.0267591	NOTCH1/TCF7L2/EMP2	3
GO:0000097	sulfur amino acid biosynthetic process	1986-02-01	17/18986	0.117647	25.9726	6.94849	0.00263883	0.0337941	0.0269887	CBS/LOC102724560	2
GO:0009070	serine family amino acid biosynthetic process	1986-02-01	17/18986	0.117647	25.9726	6.94849	0.00263883	0.0337941	0.0269887	CBS/LOC102724560	2
GO:0045842	positive regulation of mitotic metaphase/anaphase transition	1986-02-01	17/18986	0.117647	25.9726	6.94849	0.00263883	0.0337941	0.0269887	CDC20/UBE2C	2
GO:0048532	anatomical structure arrangement	1986-02-01	17/18986	0.117647	25.9726	6.94849	0.00263883	0.0337941	0.0269887	KIF14/NRP2	2
GO:0072089	stem cell proliferation	1986-04-01	128/18986	0.03125	6.89898	4.51708	0.00273244	0.0347685	0.0277669	NES/NOTCH1/SHH/HMX2	4
GO:0030900	forebrain development	1986-07-01	416/18986	0.0168269	3.71484	3.77666	0.00280267	0.035435	0.0282992	WDR62/E2F1/PRDM13/KIF14/NRP2/NOTCH1/SHH	7
GO:0007080	mitotic metaphase chromosome alignment	1986-03-01	63/18986	0.047619	10.5127	5.10158	0.00292917	0.0366406	0.0292619	KIF14/CDCA5/NUP62	3
GO:0050807	regulation of synapse organization	1986-06-01	312/18986	0.0192308	4.24553	3.89913	0.00293494	0.0366406	0.0292619	ICAM5/CDC20/NRP2/DLG5/ROR2/LRFN4	6
GO:1902101	positive regulation of metaphase/anaphase transition of cell cycle	1986-02-01	18/18986	0.111111	24.5297	6.73699	0.00295997	0.0367222	0.0293271	CDC20/UBE2C	2
GO:0050679	positive regulation of epithelial cell proliferation	1986-05-01	216/18986	0.0231481	5.11036	4.09825	0.00300412	0.0370384	0.0295797	NRP2/NOTCH1/TCF7L2/SHH/HMX2	5
GO:0098773	skin epidermis development	1986-04-01	132/18986	0.030303	6.68992	4.42502	0.00305283	0.0374066	0.0298737	LAMA5/FST/NOTCH1/SHH	4
GO:0051098	regulation of binding	1986-05-01	219/18986	0.0228311	5.04035	4.05665	0.00318694	0.0388103	0.0309947	E2F1/DOT1L/NES/PTPRF/TCF7L2	5
GO:0050803	regulation of synapse structure or activity	1986-06-01	318/18986	0.0188679	4.16542	3.8399	0.00322344	0.0390154	0.0311585	ICAM5/CDC20/NRP2/DLG5/ROR2/LRFN4	6
GO:0007076	mitotic chromosome condensation	1986-02-01	19/18986	0.105263	23.2387	6.54199	0.0032985	0.0392067	0.0313113	NCAPG/CDCA5	2
GO:0007096	regulation of exit from mitosis	1986-02-01	19/18986	0.105263	23.2387	6.54199	0.0032985	0.0392067	0.0313113	CDCA5/UBE2C	2
GO:0170044	non-proteinogenic amino acid catabolic process	1986-02-01	19/18986	0.105263	23.2387	6.54199	0.0032985	0.0392067	0.0313113	CBS/LOC102724560	2
GO:0021782	glial cell development	1986-04-01	136/18986	0.0294118	6.49316	4.3367	0.00339802	0.0401492	0.032064	LDLR/ITGB4/SHH/ROR2	4
GO:0001822	kidney development	1986-06-01	322/18986	0.0186335	4.11368	3.80122	0.00342722	0.0402546	0.0321482	NID1/LAMA5/NOTCH1/DLG5/SHH/IRX3	6
GO:0051784	negative regulation of nuclear division	1986-03-01	67/18986	0.0447761	9.88511	4.91445	0.00348797	0.0407271	0.0325256	CDC20/SPC24/HASPIN	3
GO:0060541	respiratory system development	1986-05-01	225/18986	0.0222222	4.90594	3.97569	0.00357647	0.0415163	0.0331558	CELSR1/LAMA5/NOTCH1/DLG5/SHH	5
GO:0035825	homologous recombination	1986-03-01	68/18986	0.0441176	9.73974	4.87011	0.00363712	0.041975	0.0335221	BRCA1/RAD51/RAD51AP1	3
GO:0007163	establishment or maintenance of cell polarity	1986-05-01	227/18986	0.0220264	4.86272	3.94934	0.0037136	0.0426098	0.0340291	CENPA/DIAPH3/DLG5/SHH/SAPCD2	5
GO:0060562	epithelial tube morphogenesis	1986-06-01	331/18986	0.0181269	4.00183	3.71643	0.00392075	0.0443291	0.0354022	CELSR1/LAMA5/NOTCH1/DLG5/SHH/IRX3	6
GO:0048645	animal organ formation	1986-03-01	70/18986	0.0428571	9.46146	4.78413	0.00394701	0.0443291	0.0354022	NOTCH1/SHH/EMP2	3
GO:0035148	tube formation	1986-04-01	142/18986	0.028169	6.2188	4.21068	0.00396423	0.0443291	0.0354022	CELSR1/NOTCH1/SHH/IRX3	4
GO:0072001	renal system development	1986-06-01	332/18986	0.0180723	3.98977	3.70719	0.00397868	0.0443291	0.0354022	NID1/LAMA5/NOTCH1/DLG5/SHH/IRX3	6
GO:1901970	positive regulation of mitotic sister chromatid separation	1986-02-01	21/18986	0.0952381	21.0255	6.19355	0.00402706	0.0443291	0.0354022	CDC20/UBE2C	2
GO:1904666	regulation of ubiquitin protein ligase activity	1986-02-01	21/18986	0.0952381	21.0255	6.19355	0.00402706	0.0443291	0.0354022	CDC20/UBE2C	2
GO:2001044	regulation of integrin-mediated signaling pathway	1986-02-01	21/18986	0.0952381	21.0255	6.19355	0.00402706	0.0443291	0.0354022	NID1/EMP2	2
GO:0007098	centrosome cycle	1986-04-01	143/18986	0.027972	6.17531	4.19038	0.00406443	0.0443291	0.0354022	BRCA1/WDR62/KIF15/NUP62	4
GO:0016331	morphogenesis of embryonic epithelium	1986-04-01	143/18986	0.027972	6.17531	4.19038	0.00406443	0.0443291	0.0354022	CELSR1/LAMA5/SHH/IRX3	4
GO:0007411	axon guidance	1986-05-01	236/18986	0.0211864	4.67728	3.83447	0.00437779	0.0473055	0.0377791	ETV1/NRP2/NOTCH1/SHH/GBX1	5
GO:0060445	branching involved in salivary gland morphogenesis	1986-02-01	22/18986	0.0909091	20.0698	6.03692	0.00441679	0.0473055	0.0377791	LAMA5/SHH	2
GO:2000001	regulation of DNA damage checkpoint	1986-02-01	22/18986	0.0909091	20.0698	6.03692	0.00441679	0.0473055	0.0377791	BRCA1/RAD51	2
GO:0045665	negative regulation of neuron differentiation	1986-03-01	73/18986	0.0410959	9.07263	4.66144	0.00444119	0.0473055	0.0377791	NOTCH1/SHH/IRX3	3
GO:0097485	neuron projection guidance	1986-05-01	237/18986	0.021097	4.65754	3.82206	0.00445648	0.0473055	0.0377791	ETV1/NRP2/NOTCH1/SHH/GBX1	5
GO:0001503	ossification	1986-07-01	456/18986	0.0153509	3.38897	3.48321	0.0046328	0.0489155	0.039065	NOTCH1/PPARGC1B/CBS/LOC102724560/SHH/ROR2/RYR1	7
GO:0001667	ameboidal-type cell migration	1986-05-01	241/18986	0.0207469	4.58024	3.77313	0.00478139	0.0496071	0.0396173	FAT2/NRP2/LAMA5/ITGB4/SHH	5
GO:0048663	neuron fate commitment	1986-03-01	75/18986	0.04	8.8307	4.5835	0.00479056	0.0496071	0.0396173	NOTCH1/SHH/GBX1	3
GO:0071479	cellular response to ionizing radiation	1986-03-01	75/18986	0.04	8.8307	4.5835	0.00479056	0.0496071	0.0396173	BRCA1/RAD51/RAD51AP1	3
GO:0046599	regulation of centriole replication	1986-02-01	23/18986	0.0869565	19.1972	5.89031	0.00482326	0.0496071	0.0396173	BRCA1/NUP62	2
GO:0051443	positive regulation of ubiquitin-protein transferase activity	1986-02-01	23/18986	0.0869565	19.1972	5.89031	0.00482326	0.0496071	0.0396173	CDC20/UBE2C	2
GO:0065004	protein-DNA complex assembly	1986-05-01	242/18986	0.0206612	4.56131	3.76106	0.00486518	0.0497803	0.0397556	RAD51/CENPI/CENPA/CHAF1A/CENPP	5
