# Supplementary material for: Epigenetic profiling reveals key super-enhancer networks driving oncogenesis in HPV-positive HNSCC
Source: iScience. 2025 Oct 30;28(11):113911. doi: 10.1016/j.isci.2025.113911 (PMC12664489; doi:10.1016/j.isci.2025.113911)
Supplement: Table S8. Differential gene expression near tumor-specific and normal-specific super-enhancer domains, related to Figure 4 — This table provides Wilcoxon test p-values for differential gene expression between genes adjacent to tumor-specific and normal-specific SEDs across sequential 100 Kb distance bins up to 2 Mb. [file mmc9.xlsx]

## Sheet: lfc_dist_SED.ks_stats.pval0.05
Supplementary Table 8. Wilcoxon Test P-values for Differential Gene Expression Between Genes Adjacent to Tumor-Specific and Normal-Specific Super-Enhancer Domains (SEDs) Across Sequential 100 Kb Distance Bins Up to 2 Mb
Descrition: This table lists the p-values from Wilcoxon tests comparing gene expression differences between genes near tumor-specific SEDs and normal-specific SEDs.
	distbin	wilc_pval
1	0.1	1.03779e-76
2	0.2	8.04188e-09
3	0.3	0.00172036
4	0.4	0.00301622
5	0.5	0.210325
6	0.6	2.91469e-05
7	0.7	0.00863017
8	0.8	0.170253
9	0.9	0.126808
10	1	0.115708
11	1.1	0.0137842
12	1.2	0.410696
13	1.3	0.00982097
14	1.4	0.242224
15	1.5	0.809516
16	1.6	0.254306
17	1.7	0.156532
18	1.8	0.0775742
19	1.9	0.506603
20	2	0.785523
